# Supplementary material for: Mouse Mammary Tumor Virus Signal Peptide Uses a Novel p97-Dependent and Derlin-Independent Retrotranslocation Mechanism To Escape Proteasomal Degradation
Source: mBio. 2017 Mar 28;8(2):e00328-17. doi: 10.1128/mBio.00328-17 (PMC5371415; doi:10.1128/mBio.00328-17)
Supplement: TABLE S1 [file mbo002173257st1.xlsx]

## Sheet: Rem-SP_Ubait-MSdata_screen 1
#	Visible?	Starred?	Identified Proteins (160/161)	Accession Number	Molecular Weight	Protein Grouping Ambiguity	Taxonomy	TAP-only	TAP-SP	TAP-SP-Ub	TAP-SP-UbΔGG
1	TRUE	Empty	40S ribosomal protein S4, X isoform OS=Mus musculus GN=Rps4x PE=2 SV=2	RS4X_MOUSE	30 kDa		unknown	1	4	1	5
2	TRUE	Empty	40S ribosomal protein S8 OS=Mus musculus GN=Rps8 PE=1 SV=2	RS8_MOUSE	24 kDa		unknown	1	9	5	7
3	TRUE	Empty	40S ribosomal protein S9 OS=Mus musculus GN=Rps9 PE=1 SV=3	RS9_MOUSE	23 kDa		unknown	1	5	3	5
4	TRUE	Empty	5'-3' exoribonuclease 2 OS=Mus musculus GN=Xrn2 PE=1 SV=1	XRN2_MOUSE	?		unknown	1	8	5	5
5	TRUE	Empty	60 kDa heat shock protein, mitochondrial OS=Mus musculus GN=Hspd1 PE=1 SV=1	CH60_MOUSE	?		unknown	15	19	8	21
6	TRUE	Empty	60S acidic ribosomal protein P0 OS=Mus musculus GN=Rplp0 PE=1 SV=3	RLA0_MOUSE	34 kDa		unknown	3	3	5	4
7	TRUE	Empty	60S ribosomal protein L3 OS=Mus musculus GN=Rpl3 PE=1 SV=3	RL3_MOUSE	46 kDa		unknown	5	28	17	17
8	TRUE	Empty	60S ribosomal protein L4 OS=Mus musculus GN=Rpl4 PE=1 SV=3	RL4_MOUSE	47 kDa		unknown	4	43	33	40
9	TRUE	Empty	60S ribosomal protein L6 OS=Mus musculus GN=Gm5428 PE=3 SV=1	E9PUX4_MOUSE	34 kDa		unknown	4	4	7	9
10	TRUE	Empty	78 kDa glucose-regulated protein OS=Mus musculus GN=Hspa5 PE=1 SV=3	GRP78_MOUSE	72 kDa	TRUE	unknown	33	20	22	16
11	TRUE	Empty	ATP synthase subunit alpha, mitochondrial OS=Mus musculus GN=Atp5a1 PE=1 SV=1	ATPA_MOUSE	60 kDa		unknown	11	6	7	12
12	TRUE	Empty	ATPase WRNIP1 OS=Mus musculus GN=Wrnip1 PE=1 SV=2	WRIP1_MOUSE	?		unknown	1	0	7	4
13	TRUE	Empty	ATP-citrate synthase OS=Mus musculus GN=Acly PE=1 SV=1	ACLY_MOUSE	120 kDa		unknown	6	3	3	3
14	TRUE	Empty	ATP-dependent RNA helicase A OS=Mus musculus GN=Dhx9 PE=2 SV=1	E9QNN1_MOUSE	150 kDa		unknown	4	15	7	11
15	TRUE	Empty	ATP-dependent RNA helicase DDX1 OS=Mus musculus GN=Ddx1 PE=1 SV=1	DDX1_MOUSE	83 kDa		unknown	11	20	16	17
16	TRUE	Empty	ATP-dependent RNA helicase DDX18 OS=Mus musculus GN=Ddx18 PE=2 SV=1	DDX18_MOUSE	74 kDa		unknown	1	7	4	7
17	TRUE	Empty	ATP-dependent RNA helicase DDX3X OS=Mus musculus GN=Ddx3x PE=1 SV=3	DDX3X_MOUSE	73 kDa	TRUE	unknown	42	37	43	44
18	TRUE	Empty	ATP-dependent RNA helicase DDX50 OS=Mus musculus GN=Ddx50 PE=2 SV=1	DDX50_MOUSE	82 kDa	TRUE	unknown	3	17	10	15
19	TRUE	Empty	Blood vessel epicardial substance OS=Mus musculus GN=Pop1 PE=2 SV=1	Q8K205_MOUSE (+1)	117 kDa	TRUE	unknown	0	6	6	8
20	TRUE	Empty	Calcium-binding mitochondrial carrier protein Aralar2 OS=Mus musculus GN=Slc25a13 PE=1 SV=1	CMC2_MOUSE	74 kDa		unknown	6	4	4	3
21	TRUE	Empty	Cold shock domain-containing protein E1 OS=Mus musculus GN=Csde1 PE=2 SV=1	CSDE1_MOUSE	89 kDa	TRUE	unknown	2	6	3	3
22	TRUE	Empty	DEAD (Asp-Glu-Ala-Asp) box polypeptide 17, isoform CRA_a OS=Mus musculus GN=Ddx17 PE=2 SV=1	Q3U741_MOUSE	73 kDa	TRUE	unknown	21	22	15	23
23	TRUE	Empty	Dedicator of cytokinesis protein 7 OS=Mus musculus GN=Dock7 PE=2 SV=1	A2A9M5_MOUSE (+2)	241 kDa	TRUE	unknown	7	1	1	2
24	TRUE	Empty	Desmoplakin OS=Mus musculus GN=Dsp PE=1 SV=1	DESP_MOUSE	333 kDa	TRUE	unknown	16	12	3	9
25	TRUE	Empty	DNA damage-binding protein 1 OS=Mus musculus GN=Ddb1 PE=1 SV=2	DDB1_MOUSE	127 kDa		unknown	1	3	5	1
26	TRUE	Empty	DNA topoisomerase 2-beta OS=Mus musculus GN=Top2b PE=1 SV=2	TOP2B_MOUSE	182 kDa	TRUE	unknown	0	1	2	5
27	TRUE	Empty	Double-stranded RNA-binding protein Staufen homolog 1 OS=Mus musculus GN=Stau1 PE=2 SV=1	Q9DBE7_MOUSE (+1)	54 kDa	TRUE	unknown	0	8	5	8
28	TRUE	Empty	Drebrin OS=Mus musculus GN=Dbn1 PE=1 SV=4	DREB_MOUSE	?		unknown	16	3	12	14
29	TRUE	Empty	E3 ubiquitin-protein ligase HUWE1 OS=Mus musculus GN=Huwe1 PE=2 SV=1	A2AFQ0_MOUSE	483 kDa		unknown	0	0	8	1
30	TRUE	Empty	E3 ubiquitin-protein ligase UBR5 OS=Mus musculus GN=Ubr5 PE=2 SV=1	E9Q2H1_MOUSE	309 kDa		unknown	0	0	7	1
31	TRUE	Empty	Elongation factor 1-alpha 1 OS=Mus musculus GN=Eef1a1 PE=1 SV=3	EF1A1_MOUSE	50 kDa		unknown	3	5	6	10
32	TRUE	Empty	Elongation factor 2 OS=Mus musculus GN=Eef2 PE=1 SV=2	EF2_MOUSE	95 kDa		unknown	17	14	11	21
33	TRUE	Empty	Elongation factor Tu OS=Mus musculus GN=Gm9755 PE=3 SV=1	D3YVN7_MOUSE (+1)	50 kDa		unknown	0	0	4	5
34	TRUE	Empty	Endoplasmin OS=Mus musculus GN=Hsp90b1 PE=1 SV=2	ENPL_MOUSE	92 kDa	TRUE	unknown	8	3	6	5
35	TRUE	Empty	Eukaryotic initiation factor 4A-I OS=Mus musculus GN=Eif4a1 PE=1 SV=1	IF4A1_MOUSE	46 kDa	TRUE	unknown	0	0	7	5
36	TRUE	Empty	Far upstream element-binding protein 2 OS=Mus musculus GN=Khsrp PE=1 SV=2	FUBP2_MOUSE	77 kDa		unknown	6	4	2	5
37	TRUE	Empty	Fatty acid synthase OS=Mus musculus GN=Fasn PE=1 SV=2	FAS_MOUSE	272 kDa		unknown	9	3	2	2
38	TRUE	Empty	Filamin, alpha OS=Mus musculus GN=Flna PE=4 SV=1	B7FAU9_MOUSE (+2)	280 kDa	TRUE	unknown	5	0	0	2
39	TRUE	Empty	Fragile X mental retardation syndrome-related protein 1 OS=Mus musculus GN=Fxr1 PE=1 SV=2	FXR1_MOUSE	?	TRUE	unknown	2	13	7	14
40	TRUE	Empty	General transcription factor II-I OS=Mus musculus GN=Gtf2i PE=2 SV=1	G3UYD0_MOUSE (+2)	103 kDa		unknown	6	1	3	6
41	TRUE	Empty	Glutamate-rich WD repeat-containing protein 1 OS=Mus musculus GN=Grwd1 PE=2 SV=2	GRWD1_MOUSE	49 kDa		unknown	0	8	7	9
42	TRUE	Empty	G-rich sequence factor 1 OS=Mus musculus GN=Grsf1 PE=1 SV=2	GRSF1_MOUSE	53 kDa		unknown	0	0	1	10
43	TRUE	Empty	H/ACA ribonucleoprotein complex subunit 4 OS=Mus musculus GN=Dkc1 PE=1 SV=4	DKC1_MOUSE	57 kDa		unknown	0	10	2	4
44	TRUE	Empty	Heat shock 70 kDa protein 1A OS=Mus musculus GN=Hspa1a PE=1 SV=2	HS71A_MOUSE (+1)	70 kDa	TRUE	unknown	30	29	28	26
45	TRUE	Empty	Heat shock cognate 71 kDa protein OS=Mus musculus GN=Hspa8 PE=1 SV=1	HSP7C_MOUSE	71 kDa	TRUE	unknown	32	26	25	25
46	TRUE	Empty	Heat shock protein HSP 90-alpha OS=Mus musculus GN=Hsp90aa1 PE=1 SV=4	HS90A_MOUSE	85 kDa	TRUE	unknown	15	6	9	5
47	TRUE	Empty	Heat shock protein HSP 90-beta OS=Mus musculus GN=Hsp90ab1 PE=1 SV=3	HS90B_MOUSE	83 kDa	TRUE	unknown	17	10	13	11
48	TRUE	Empty	Heterogeneous nuclear ribonucleoprotein F OS=Mus musculus GN=Hnrnpf PE=1 SV=3	HNRPF_MOUSE	?	TRUE	unknown	0	8	16	19
49	TRUE	Empty	Heterogeneous nuclear ribonucleoprotein H OS=Mus musculus GN=Hnrnph1 PE=1 SV=3	HNRH1_MOUSE (+1)	49 kDa	TRUE	unknown	4	22	23	19
50	TRUE	Empty	Heterogeneous nuclear ribonucleoprotein K OS=Mus musculus GN=Hnrnpk PE=1 SV=1	HNRPK_MOUSE	?		unknown	16	16	10	17
51	TRUE	Empty	Heterogeneous nuclear ribonucleoprotein L (Fragment) OS=Mus musculus GN=Hnrnpl PE=4 SV=1	G5E924_MOUSE (+1)	67 kDa		unknown	4	8	2	11
52	TRUE	Empty	Heterogeneous nuclear ribonucleoprotein M OS=Mus musculus GN=Hnrnpm PE=1 SV=3	HNRPM_MOUSE	?		unknown	15	18	12	22
53	TRUE	Empty	Heterogeneous nuclear ribonucleoprotein Q OS=Mus musculus GN=Syncrip PE=1 SV=2	HNRPQ_MOUSE	?	TRUE	unknown	6	24	12	14
54	TRUE	Empty	Heterogeneous nuclear ribonucleoprotein R OS=Mus musculus GN=Hnrnpr PE=2 SV=1	Q8VHM5_MOUSE	71 kDa	TRUE	unknown	2	11	9	11
55	TRUE	Empty	Heterogeneous nuclear ribonucleoprotein U OS=Mus musculus GN=Hnrnpu PE=4 SV=1	G3XA10_MOUSE (+1)	87 kDa	TRUE	unknown	4	28	12	15
56	TRUE	Empty	Heterogeneous nuclear ribonucleoprotein U-like protein 1 OS=Mus musculus GN=Hnrnpul1 PE=1 SV=1	HNRL1_MOUSE	?	TRUE	unknown	0	17	12	13
57	TRUE	Empty	Histone H1.2 OS=Mus musculus GN=Hist1h1c PE=1 SV=2	H12_MOUSE (+1)	21 kDa	TRUE	unknown	3	7	5	4
58	TRUE	Empty	Importin-7 OS=Mus musculus GN=Ipo7 PE=1 SV=2	IPO7_MOUSE	119 kDa		unknown	0	0	5	1
59	TRUE	Empty	Inosine-5'-monophosphate dehydrogenase 2 OS=Mus musculus GN=Impdh2 PE=1 SV=2	IMDH2_MOUSE	56 kDa	TRUE	unknown	8	4	5	5
60	TRUE	Empty	Insulin-like growth factor 2 mRNA-binding protein 1 OS=Mus musculus GN=Igf2bp1 PE=1 SV=1	IF2B1_MOUSE	63 kDa	TRUE	unknown	3	17	12	15
61	TRUE	Empty	Insulin-like growth factor 2 mRNA-binding protein 3 OS=Mus musculus GN=Igf2bp3 PE=1 SV=1	IF2B3_MOUSE	64 kDa	TRUE	unknown	2	16	11	15
62	TRUE	Empty	Interleukin enhancer-binding factor 3 OS=Mus musculus GN=Ilf3 PE=1 SV=2	ILF3_MOUSE	?	TRUE	unknown	4	19	10	13
63	TRUE	Empty	Isoform 2 of BRCA1-associated protein OS=Mus musculus GN=Brap	BRAP_MOUSE	?		unknown	0	0	7	0
64	TRUE	Empty	Isoform 3 of Unconventional myosin-Ic OS=Mus musculus GN=Myo1c	MYO1C_MOUSE	?	TRUE	unknown	16	0	10	7
65	TRUE	Empty	Junction plakoglobin OS=Mus musculus GN=Jup PE=1 SV=3	PLAK_MOUSE	82 kDa	TRUE	unknown	8	3	0	0
66	TRUE	Empty	Keratin, type I cytoskeletal 10 OS=Mus musculus GN=Krt10 PE=3 SV=1	A2A513_MOUSE (+1)	57 kDa	TRUE	unknown	6	13	9	8
67	TRUE	Empty	Keratin, type I cytoskeletal 14 OS=Mus musculus GN=Krt14 PE=1 SV=2	K1C14_MOUSE	53 kDa	TRUE	unknown	6	10	7	5
68	TRUE	Empty	Keratin, type I cytoskeletal 17 OS=Mus musculus GN=Krt17 PE=1 SV=3	K1C17_MOUSE	48 kDa	TRUE	unknown	6	11	11	6
69	TRUE	Empty	Keratin, type II cytoskeletal 2 epidermal OS=Mus musculus GN=Krt2 PE=1 SV=1	K22E_MOUSE	71 kDa	TRUE	unknown	16	15	11	11
70	TRUE	Empty	Keratin, type II cytoskeletal 5 OS=Mus musculus GN=Krt5 PE=1 SV=1	K2C5_MOUSE	62 kDa	TRUE	unknown	21	28	20	17
71	TRUE	Empty	Kinesin-1 heavy chain OS=Mus musculus GN=Kif5b PE=1 SV=3	KINH_MOUSE	110 kDa		unknown	6	4	2	2
72	TRUE	Empty	Kinesin-like protein KIF7 OS=Mus musculus GN=Kif7 PE=3 SV=1	E9QMU1_MOUSE (+2)	152 kDa	TRUE	unknown	5	0	0	0
73	TRUE	Empty	KRR1 small subunit processome component homolog OS=Mus musculus GN=Krr1 PE=2 SV=1	KRR1_MOUSE	44 kDa		unknown	0	9	6	4
74	TRUE	Empty	La-related protein 1 OS=Mus musculus GN=Larp1 PE=1 SV=3	LARP1_MOUSE	?		unknown	1	15	11	15
75	TRUE	Empty	La-related protein 7 OS=Mus musculus GN=Larp7 PE=1 SV=2	LARP7_MOUSE	?		unknown	0	6	2	5
76	TRUE	Empty	LIM and calponin homology domains-containing protein 1 OS=Mus musculus GN=Limch1 PE=1 SV=2	LIMC1_MOUSE	?		unknown	9	0	1	1
77	TRUE	Empty	Luc7-like protein 3 OS=Mus musculus GN=Luc7l3 PE=1 SV=1	LC7L3_MOUSE	?		unknown	1	4	4	7
78	TRUE	Empty	Matrin-3 OS=Mus musculus GN=Matr3 PE=1 SV=1	MATR3_MOUSE	95 kDa		unknown	11	12	7	15
79	TRUE	Empty	Myosin phosphatase Rho-interacting protein OS=Mus musculus GN=Mprip PE=2 SV=1	Q5SWZ5_MOUSE	257 kDa		unknown	17	0	2	2
80	TRUE	Empty	Myosin-10 OS=Mus musculus GN=Myh10 PE=1 SV=2	MYH10_MOUSE (+1)	229 kDa	TRUE	unknown	256	59	151	130
81	TRUE	Empty	Myosin-14 OS=Mus musculus GN=Myh14 PE=1 SV=1	MYH14_MOUSE	?	TRUE	unknown	40	10	21	13
82	TRUE	Empty	Myosin-9 OS=Mus musculus GN=Myh9 PE=1 SV=4	MYH9_MOUSE	226 kDa	TRUE	unknown	234	51	134	113
83	TRUE	Empty	N-acetyltransferase 10 OS=Mus musculus GN=Nat10 PE=2 SV=1	NAT10_MOUSE	115 kDa	TRUE	unknown	0	5	3	4
84	TRUE	Empty	NF-kappa-B-repressing factor OS=Mus musculus GN=Nkrf PE=2 SV=3	NKRF_MOUSE	78 kDa		unknown	0	8	4	4
85	TRUE	Empty	Nuclear cap-binding protein subunit 1 OS=Mus musculus GN=Ncbp1 PE=1 SV=2	NCBP1_MOUSE	92 kDa		unknown	0	10	6	9
86	TRUE	Empty	Nuclear pore complex protein Nup155 OS=Mus musculus GN=Nup155 PE=1 SV=1	NU155_MOUSE	155 kDa		unknown	7	2	3	2
87	TRUE	Empty	Nuclease-sensitive element-binding protein 1 OS=Mus musculus GN=Ybx1 PE=1 SV=3	YBOX1_MOUSE	36 kDa	TRUE	unknown	9	20	34	48
88	TRUE	Empty	Nucleolar GTP-binding protein 1 OS=Mus musculus GN=Gtpbp4 PE=2 SV=3	NOG1_MOUSE	74 kDa		unknown	1	6	5	6
89	TRUE	Empty	Nucleolar protein 10 OS=Mus musculus GN=Nol10 PE=2 SV=1	NOL10_MOUSE	80 kDa		unknown	0	6	1	3
90	TRUE	Empty	Nucleolar protein 56 OS=Mus musculus GN=Nop56 PE=1 SV=2	NOP56_MOUSE	64 kDa		unknown	2	20	8	13
91	TRUE	Empty	Nucleolar protein 58 OS=Mus musculus GN=Nop58 PE=1 SV=1	NOP58_MOUSE	60 kDa		unknown	3	17	11	12
92	TRUE	Empty	Nucleolar RNA helicase 2 OS=Mus musculus GN=Ddx21 PE=1 SV=3	DDX21_MOUSE	94 kDa	TRUE	unknown	2	27	21	25
93	TRUE	Empty	Nucleolin OS=Mus musculus GN=Ncl PE=1 SV=2	NUCL_MOUSE	77 kDa		unknown	0	9	7	11
94	TRUE	Empty	Nucleophosmin OS=Mus musculus GN=Npm1 PE=1 SV=1	NPM_MOUSE (+1)	33 kDa		unknown	0	15	11	9
95	TRUE	Empty	Nucleosome assembly protein 1-like 1 OS=Mus musculus GN=Nap1l1 PE=2 SV=1	E9PW66_MOUSE (+2)	49 kDa	TRUE	unknown	1	4	14	3
96	TRUE	Empty	Plasminogen activator inhibitor 1 RNA-binding protein OS=Mus musculus GN=Serbp1 PE=1 SV=2	PAIRB_MOUSE	?		unknown	3	5	4	7
97	TRUE	Empty	Plastin-3 OS=Mus musculus GN=Pls3 PE=2 SV=1	B1AX58_MOUSE (+1)	72 kDa	TRUE	unknown	3	1	1	5
98	TRUE	Empty	Poly(U)-binding-splicing factor PUF60 OS=Mus musculus GN=Puf60 PE=2 SV=2	PUF60_MOUSE	?		unknown	1	12	0	9
99	TRUE	Empty	Polyadenylate-binding protein 1 OS=Mus musculus GN=Pabpc1 PE=1 SV=2	PABP1_MOUSE	71 kDa	TRUE	unknown	12	40	33	31
100	TRUE	Empty	Polypyrimidine tract-binding protein 1 OS=Mus musculus GN=Ptbp1 PE=1 SV=2	PTBP1_MOUSE (+2)	56 kDa		unknown	8	12	7	14
101	TRUE	Empty	Polyubiquitin-C (Fragment) OS=Mus musculus GN=Ubc PE=2 SV=1	E9Q5F6_MOUSE (+6)	23 kDa		unknown	10	9	18	10
102	TRUE	Empty	pre-rRNA processing protein FTSJ3 OS=Mus musculus GN=Ftsj3 PE=1 SV=1	SPB1_MOUSE	96 kDa		unknown	0	5	6	7
103	TRUE	Empty	Probable ATP-dependent RNA helicase DDX27 OS=Mus musculus GN=Ddx27 PE=1 SV=3	DDX27_MOUSE	?		unknown	0	6	4	3
104	TRUE	Empty	Probable ATP-dependent RNA helicase DDX5 OS=Mus musculus GN=Ddx5 PE=1 SV=2	DDX5_MOUSE (+1)	69 kDa	TRUE	unknown	27	35	23	35
105	TRUE	Empty	Probable ATP-dependent RNA helicase YTHDC2 OS=Mus musculus GN=Ythdc2 PE=1 SV=1	YTDC2_MOUSE	161 kDa		unknown	0	20	7	12
106	TRUE	Empty	Protein Gm10110 OS=Mus musculus GN=Gm10110 PE=4 SV=1	D3Z5M2_MOUSE	68 kDa	TRUE	unknown	6	29	23	27
107	TRUE	Empty	Protein KRI1 homolog OS=Mus musculus GN=Kri1 PE=4 SV=2	F6WIU1_MOUSE (+1)	82 kDa		unknown	0	7	3	7
108	TRUE	Empty	Protein RCC2 OS=Mus musculus GN=Rcc2 PE=1 SV=1	RCC2_MOUSE	56 kDa		unknown	2	5	2	3
109	TRUE	Empty	Protein RRP5 homolog OS=Mus musculus GN=Pdcd11 PE=2 SV=2	RRP5_MOUSE	208 kDa		unknown	0	11	1	3
110	TRUE	Empty	Protein Sec24c OS=Mus musculus GN=Sec24c PE=4 SV=1	G3X972_MOUSE	119 kDa		unknown	9	4	3	3
111	TRUE	Empty	Protein Sf3b2 OS=Mus musculus GN=Sf3b2 PE=2 SV=1	Q3UJB0_MOUSE	98 kDa		unknown	1	9	2	5
112	TRUE	Empty	Protein transport protein Sec23A OS=Mus musculus GN=Sec23a PE=2 SV=1	E9Q1S3_MOUSE (+1)	83 kDa	TRUE	unknown	12	5	5	8
113	TRUE	Empty	Putative ATP-dependent RNA helicase DHX30 OS=Mus musculus GN=Dhx30 PE=2 SV=1	DHX30_MOUSE	?		unknown	7	35	23	28
114	TRUE	Empty	Putative pre-mRNA-splicing factor ATP-dependent RNA helicase DHX15 OS=Mus musculus GN=Dhx15 PE=1 SV=2	DHX15_MOUSE	91 kDa	TRUE	unknown	8	31	15	18
115	TRUE	Empty	Putative ribosomal RNA methyltransferase NOP2 OS=Mus musculus GN=Nop2 PE=4 SV=1	E9QN31_MOUSE	87 kDa		unknown	0	4	5	5
116	TRUE	Empty	Putative RNA-binding protein Luc7-like 2 OS=Mus musculus GN=Luc7l2 PE=1 SV=1	LC7L2_MOUSE	?	TRUE	unknown	4	17	8	14
117	TRUE	Empty	Pyruvate kinase PKM OS=Mus musculus GN=Pkm PE=1 SV=4	KPYM_MOUSE	?		unknown	10	11	3	9
118	TRUE	Empty	Regulator of nonsense transcripts 1 OS=Mus musculus GN=Upf1 PE=1 SV=2	RENT1_MOUSE	?		unknown	0	8	2	4
119	TRUE	Empty	RNA-binding protein 28 OS=Mus musculus GN=Rbm28 PE=1 SV=4	RBM28_MOUSE	84 kDa		unknown	1	8	3	7
120	TRUE	Empty	RNA-binding protein 39 OS=Mus musculus GN=Rbm39 PE=1 SV=2	RBM39_MOUSE	?		unknown	3	15	12	15
121	TRUE	Empty	RNA-binding protein EWS OS=Mus musculus GN=Ewsr1 PE=1 SV=2	EWS_MOUSE (+2)	68 kDa		unknown	7	2	2	4
122	TRUE	Empty	RNA-binding protein FUS OS=Mus musculus GN=Fus PE=2 SV=1	FUS_MOUSE (+1)	53 kDa	TRUE	unknown	9	6	4	8
123	TRUE	Empty	RRP12-like protein OS=Mus musculus GN=Rrp12 PE=1 SV=1	RRP12_MOUSE	143 kDa		unknown	0	8	2	7
124	TRUE	Empty	RuvB-like 1 OS=Mus musculus GN=Ruvbl1 PE=1 SV=1	RUVB1_MOUSE	50 kDa		unknown	1	7	5	7
125	TRUE	Empty	RuvB-like 2 OS=Mus musculus GN=Ruvbl2 PE=2 SV=3	RUVB2_MOUSE	51 kDa		unknown	0	3	6	6
126	TRUE	Empty	Serine hydroxymethyltransferase (Fragment) OS=Mus musculus GN=Shmt1 PE=3 SV=1	G3UZ26_MOUSE (+1)	48 kDa	TRUE	unknown	1	5	4	5
127	TRUE	Empty	Serine/threonine-protein phosphatase 2A 65 kDa regulatory subunit A alpha isoform OS=Mus musculus GN=Ppp2r1a PE=1 SV=3	2AAA_MOUSE	65 kDa		unknown	20	5	4	6
128	TRUE	Empty	Spectrin alpha chain, non-erythrocytic 1 OS=Mus musculus GN=Sptan1 PE=1 SV=4	SPTN1_MOUSE	?		unknown	15	0	1	3
129	TRUE	Empty	Spectrin beta chain, non-erythrocytic 1 OS=Mus musculus GN=Sptbn1 PE=1 SV=2	SPTB2_MOUSE	?	TRUE	unknown	10	0	1	1
130	TRUE	Empty	Splicing factor 3B subunit 1 OS=Mus musculus GN=Sf3b1 PE=4 SV=1	G5E866_MOUSE (+1)	146 kDa		unknown	0	22	5	14
131	TRUE	Empty	Splicing factor 3B subunit 3 OS=Mus musculus GN=Sf3b3 PE=2 SV=1	SF3B3_MOUSE	?		unknown	1	20	8	8
132	TRUE	Empty	Splicing factor U2AF 65 kDa subunit OS=Mus musculus GN=U2af2 PE=1 SV=3	U2AF2_MOUSE	54 kDa		unknown	1	9	4	11
133	TRUE	Empty	Splicing factor, proline- and glutamine-rich OS=Mus musculus GN=Sfpq PE=1 SV=1	SFPQ_MOUSE	75 kDa	TRUE	unknown	6	2	1	4
134	TRUE	Empty	SRSF protein kinase 1 OS=Mus musculus GN=Srpk1 PE=1 SV=2	SRPK1_MOUSE	73 kDa	TRUE	unknown	0	8	4	8
135	TRUE	Empty	Stress-70 protein, mitochondrial OS=Mus musculus GN=Hspa9 PE=1 SV=3	GRP75_MOUSE	73 kDa	TRUE	unknown	23	16	16	19
136	TRUE	Empty	Supervillin OS=Mus musculus GN=Svil PE=2 SV=1	E9Q983_MOUSE	199 kDa		unknown	8	0	3	0
137	TRUE	Empty	SWI/SNF-related matrix-associated actin-dependent regulator of chromatin subfamily A member 5 OS=Mus musculus GN=Smarca5 PE=1 SV=1	SMCA5_MOUSE	122 kDa	TRUE	unknown	0	10	6	6
138	TRUE	Empty	T-complex protein 1 subunit beta OS=Mus musculus GN=Cct2 PE=1 SV=4	TCPB_MOUSE	57 kDa		unknown	3	5	2	6
139	TRUE	Empty	T-complex protein 1 subunit delta OS=Mus musculus GN=Cct4 PE=1 SV=3	TCPD_MOUSE	58 kDa		unknown	8	1	4	1
140	TRUE	Empty	T-complex protein 1 subunit gamma OS=Mus musculus GN=Cct3 PE=2 SV=1	E9Q133_MOUSE	57 kDa		unknown	8	3	6	4
141	TRUE	Empty	Transcriptional repressor CTCF OS=Mus musculus GN=Ctcf PE=1 SV=2	CTCF_MOUSE	84 kDa		unknown	0	7	2	4
142	TRUE	Empty	Transitional endoplasmic reticulum ATPase OS=Mus musculus GN=Vcp PE=1 SV=4	TERA_MOUSE	89 kDa		unknown	8	6	44	7
143	TRUE	Empty	Trinucleotide repeat-containing gene 6B protein OS=Mus musculus GN=Tnrc6b PE=2 SV=2	TNR6B_MOUSE	?		unknown	15	1	2	3
144	TRUE	Empty	tRNA-splicing ligase RtcB homolog OS=Mus musculus GN=Rtcb PE=2 SV=1	RTCB_MOUSE	55 kDa		unknown	17	28	20	24
145	TRUE	Empty	Tubulin alpha-1C chain OS=Mus musculus GN=Tuba1c PE=1 SV=1	TBA1C_MOUSE	50 kDa	TRUE	unknown	9	17	22	26
146	TRUE	Empty	Tubulin beta-4B chain OS=Mus musculus GN=Tubb4b PE=1 SV=1	TBB4B_MOUSE	50 kDa	TRUE	unknown	12	35	32	39
147	TRUE	Empty	Tubulin beta-5 chain OS=Mus musculus GN=Tubb5 PE=1 SV=1	TBB5_MOUSE	50 kDa	TRUE	unknown	12	35	33	45
148	TRUE	Empty	Tyrosine-protein kinase Lyn OS=Mus musculus GN=Lyn PE=1 SV=4	LYN_MOUSE	?	TRUE	unknown	9	5	5	5
149	TRUE	Empty	U1 small nuclear ribonucleoprotein 70 kDa OS=Mus musculus GN=Snrnp70 PE=1 SV=2	RU17_MOUSE	?		unknown	0	13	5	5
150	TRUE	Empty	Ubiquitin carboxyl-terminal hydrolase OS=Mus musculus GN=Usp5 PE=2 SV=1	Q3U4W8_MOUSE (+1)	93 kDa	TRUE	unknown	3	1	34	0
151	TRUE	Empty	Ubiquitin-conjugating enzyme E2 O OS=Mus musculus GN=Ube2o PE=1 SV=3	UBE2O_MOUSE	141 kDa		unknown	0	1	20	1
152	TRUE	Empty	Ubiquitin-like modifier-activating enzyme 1 OS=Mus musculus GN=Uba1 PE=1 SV=1	UBA1_MOUSE	118 kDa	TRUE	unknown	9	4	40	6
153	TRUE	Empty	Ubiquitin-like modifier-activating enzyme 6 OS=Mus musculus GN=Uba6 PE=1 SV=1	UBA6_MOUSE	118 kDa		unknown	1	0	7	0
154	TRUE	Empty	Unconventional myosin-Ib OS=Mus musculus GN=Myo1b PE=2 SV=1	E9Q580_MOUSE (+3)	126 kDa	TRUE	unknown	32	0	15	9
155	TRUE	Empty	Unconventional myosin-Id OS=Mus musculus GN=Myo1d PE=1 SV=1	MYO1D_MOUSE	?	TRUE	unknown	30	0	13	9
156	TRUE	Empty	Unconventional myosin-Ie OS=Mus musculus GN=Myo1e PE=1 SV=1	MYO1E_MOUSE	127 kDa	TRUE	unknown	6	0	2	1
157	TRUE	Empty	Unconventional myosin-Va OS=Mus musculus GN=Myo5a PE=2 SV=1	D3YZ62_MOUSE (+2)	212 kDa	TRUE	unknown	10	0	1	0
158	TRUE	Empty	Unconventional myosin-VI OS=Mus musculus GN=Myo6 PE=2 SV=1	E9Q175_MOUSE	145 kDa	TRUE	unknown	40	1	18	14
159	TRUE	Empty	Vimentin OS=Mus musculus GN=Vim PE=1 SV=3	VIME_MOUSE	54 kDa	TRUE	unknown	25	2	4	12
160	TRUE	Empty	Zinc finger protein 768 OS=Mus musculus GN=Znf768 PE=2 SV=1	ZN768_MOUSE	63 kDa		unknown	0	5	4	4
