# Supplementary material for: Mouse Mammary Tumor Virus Signal Peptide Uses a Novel p97-Dependent and Derlin-Independent Retrotranslocation Mechanism To Escape Proteasomal Degradation
Source: mBio. 2017 Mar 28;8(2):e00328-17. doi: 10.1128/mBio.00328-17 (PMC5371415; doi:10.1128/mBio.00328-17)
Supplement: TABLE S2 [file mbo002173257st2.xlsx]

## Sheet: Rem-SP_Ubait_MSdata_screen 2
#	Visible?	Starred?	Identified Proteins (92)	Accession Number	Molecular Weight	Protein Grouping Ambiguity	Taxonomy	TAP-only	TAP-SP	TAP-SP-Ub	TAP-SP-UbΔGG
1	TRUE	Empty	5'-3' exoribonuclease 2 OS=Mus musculus GN=Xrn2 PE=1 SV=1	sp|Q9DBR1|XRN2_MOUSE	109 kDa		unknown	1	11	8	8
2	TRUE	Empty	60 kDa chaperonin OS=Escherichia coli (strain K12) GN=groL PE=1 SV=2	CH60_ECOLI	57 kDa		unknown	2	0	13	5
3	TRUE	Empty	60 kDa heat shock protein, mitochondrial OS=Mus musculus GN=Hspd1 PE=1 SV=1	sp|P63038|CH60_MOUSE	61 kDa	TRUE	unknown	15	7	7	9
4	TRUE	Empty	60S ribosomal protein L4 OS=Mus musculus GN=Rpl4 PE=1 SV=3	sp|Q9D8E6|RL4_MOUSE	47 kDa		unknown	0	39	39	39
5	TRUE	Empty	60S ribosomal protein L6 OS=Mus musculus GN=Gm5428 PE=3 SV=1	tr|E9PUX4|E9PUX4_MOUSE	34 kDa		unknown	0	28	19	27
6	TRUE	Empty	78 kDa glucose-regulated protein OS=Mus musculus GN=Hspa5 PE=1 SV=3	sp|P20029|GRP78_MOUSE	72 kDa	TRUE	unknown	24	10	13	10
7	TRUE	Empty	Actin, cytoplasmic 1 OS=Mus musculus GN=Actb PE=1 SV=1	sp|P60710|ACTB_MOUSE (+1)	42 kDa	TRUE	unknown	26	16	2	7
8	TRUE	Empty	ATP synthase subunit alpha, mitochondrial OS=Mus musculus GN=Atp5a1 PE=1 SV=1	sp|Q03265|ATPA_MOUSE	60 kDa		unknown	7	1	6	0
9	TRUE	Empty	ATP-dependent RNA helicase DDX1 OS=Mus musculus GN=Ddx1 PE=1 SV=1	sp|Q91VR5|DDX1_MOUSE	83 kDa		unknown	8	30	20	16
10	TRUE	Empty	ATP-dependent RNA helicase DDX50 OS=Mus musculus GN=Ddx50 PE=2 SV=1	sp|Q99MJ9|DDX50_MOUSE	82 kDa		unknown	1	11	9	7
11	TRUE	Empty	DEAD (Asp-Glu-Ala-Asp) box polypeptide 17, isoform CRA_a OS=Mus musculus GN=Ddx17 PE=2 SV=1	tr|Q3U741|Q3U741_MOUSE	73 kDa	TRUE	unknown	24	26	25	20
12	TRUE	Empty	Dihydropyrimidinase-related protein 2 OS=Mus musculus GN=Dpysl2 PE=1 SV=2	sp|O08553|DPYL2_MOUSE	62 kDa	TRUE	unknown	7	3	4	5
13	TRUE	Empty	Elongation factor 2 OS=Mus musculus GN=Eef2 PE=1 SV=2	sp|P58252|EF2_MOUSE	95 kDa	TRUE	unknown	18	26	23	14
14	TRUE	Empty	Far upstream element-binding protein 2 OS=Mus musculus GN=Khsrp PE=1 SV=2	sp|Q3U0V1|FUBP2_MOUSE	77 kDa	TRUE	unknown	3	2	5	3
15	TRUE	Empty	Heat shock 70 kDa protein 1B OS=Mus musculus GN=Hspa1b PE=1 SV=3	sp|P17879|HS71B_MOUSE (+1)	70 kDa	TRUE	unknown	15	12	20	10
16	TRUE	Empty	Heat shock 70 kDa protein 5 OS=Arabidopsis thaliana GN=HSP70-5 PE=2 SV=1	HSP7E_ARATH	71 kDa	TRUE	unknown	7	20	12	18
17	TRUE	Empty	Heat shock cognate 71 kDa protein OS=Mus musculus GN=Hspa8 PE=1 SV=1	sp|P63017|HSP7C_MOUSE	71 kDa	TRUE	unknown	23	14	20	16
18	TRUE	Empty	Heat shock protein HSP 90-beta OS=Mus musculus GN=Hsp90ab1 PE=1 SV=3	sp|P11499|HS90B_MOUSE	83 kDa	TRUE	unknown	22	19	25	31
19	TRUE	Empty	Heterogeneous nuclear ribonucleoprotein R OS=Mus musculus GN=Hnrnpr PE=2 SV=1	tr|Q8VHM5|Q8VHM5_MOUSE	71 kDa	TRUE	unknown	3	25	19	16
20	TRUE	Empty	Heterogeneous nuclear ribonucleoprotein U OS=Mus musculus GN=Hnrnpu PE=1 SV=1	sp|Q8VEK3|HNRPU_MOUSE (+1)	88 kDa	TRUE	unknown	2	20	8	12
21	TRUE	Empty	Heterogeneous nuclear ribonucleoprotein U-like protein 1 OS=Mus musculus GN=Hnrnpul1 PE=1 SV=1	sp|Q8VDM6|HNRL1_MOUSE	96 kDa	TRUE	unknown	1	34	12	13
22	TRUE	Empty	Insulin-like growth factor 2 mRNA-binding protein 1 OS=Mus musculus GN=Igf2bp1 PE=1 SV=1	sp|O88477|IF2B1_MOUSE	63 kDa		unknown	1	5	5	7
23	TRUE	Empty	Insulin-like growth factor 2 mRNA-binding protein 3 OS=Mus musculus GN=Igf2bp3 PE=1 SV=1	sp|Q9CPN8|IF2B3_MOUSE	64 kDa	TRUE	unknown	0	18	9	14
24	TRUE	Empty	Isoform 2 of ATPase WRNIP1 OS=Mus musculus GN=Wrnip1	sp|Q91XU0-2|WRIP1_MOUSE (+1)	61 kDa		unknown	0	0	7	3
25	TRUE	Empty	Isoform 2 of ATP-dependent RNA helicase A OS=Mus musculus GN=Dhx9	sp|O70133-2|DHX9_MOUSE (+2)	150 kDa		unknown	0	8	3	3
26	TRUE	Empty	Isoform 2 of Gelsolin OS=Mus musculus GN=Gsn	sp|P13020-2|GELS_MOUSE (+1)	81 kDa		unknown	8	11	7	6
27	TRUE	Empty	Isoform 2 of Heterogeneous nuclear ribonucleoprotein K OS=Mus musculus GN=Hnrnpk	sp|P61979-2|HNRPK_MOUSE (+1)	51 kDa	TRUE	unknown	29	35	34	35
28	TRUE	Empty	Isoform 2 of Heterogeneous nuclear ribonucleoprotein M OS=Mus musculus GN=Hnrnpm	sp|Q9D0E1-2|HNRPM_MOUSE (+1)	74 kDa		unknown	22	40	53	38
29	TRUE	Empty	Isoform 2 of Heterogeneous nuclear ribonucleoprotein Q OS=Mus musculus GN=Syncrip	sp|Q7TMK9-2|HNRPQ_MOUSE (+1)	63 kDa	TRUE	unknown	3	27	20	18
30	TRUE	Empty	Isoform 2 of Interleukin enhancer-binding factor 3 OS=Mus musculus GN=Ilf3	sp|Q9Z1X4-2|ILF3_MOUSE (+1)	78 kDa	TRUE	unknown	3	31	20	24
31	TRUE	Empty	Isoform 2 of Keratin, type I cytoskeletal 10 OS=Mus musculus GN=Krt10	sp|P02535-2|K1C10_MOUSE (+2)	57 kDa	TRUE	unknown	23	14	14	20
32	TRUE	Empty	Isoform 2 of Kinesin-like protein KIF7 OS=Mus musculus GN=Kif7	sp|B7ZNG0-2|KIF7_MOUSE (+3)	151 kDa		unknown	7	6	11	3
33	TRUE	Empty	Isoform 2 of Plasminogen activator inhibitor 1 RNA-binding protein OS=Mus musculus GN=Serbp1	sp|Q9CY58-2|PAIRB_MOUSE (+2)	43 kDa		unknown	6	2	1	0
34	TRUE	Empty	Isoform 2 of Poly(U)-binding-splicing factor PUF60 OS=Mus musculus GN=Puf60	sp|Q3UEB3-2|PUF60_MOUSE (+2)	59 kDa		unknown	0	15	9	10
35	TRUE	Empty	Isoform 2 of T-complex protein 1 subunit alpha OS=Mus musculus GN=Tcp1	sp|P11983-2|TCPA_MOUSE (+1)	55 kDa		unknown	4	5	3	5
36	TRUE	Empty	Isoform 3 of Putative ATP-dependent RNA helicase DHX30 OS=Mus musculus GN=Dhx30	sp|Q99PU8-3|DHX30_MOUSE	136 kDa		unknown	1	27	20	15
37	TRUE	Empty	Isoform 4 of Putative RNA-binding protein Luc7-like 2 OS=Mus musculus GN=Luc7l2	sp|Q7TNC4-4|LC7L2_MOUSE (+1)	45 kDa		unknown	1	13	13	12
38	TRUE	Empty	Isoform 4 of Unconventional myosin-Ic OS=Mus musculus GN=Myo1c	sp|Q9WTI7-4|MYO1C_MOUSE	111 kDa	TRUE	unknown	19	20	3	15
39	TRUE	Empty	Isoform B of Fragile X mental retardation syndrome-related protein 1 OS=Mus musculus GN=Fxr1	sp|Q61584-3|FXR1_MOUSE (+5)	76 kDa	TRUE	unknown	1	17	8	11
40	TRUE	Empty	Isoform E2 of Drebrin OS=Mus musculus GN=Dbn1	sp|Q9QXS6-3|DREB_MOUSE (+1)	72 kDa		unknown	8	9	2	7
41	TRUE	Empty	Junction plakoglobin OS=Mus musculus GN=Jup PE=1 SV=3	sp|Q02257|PLAK_MOUSE	82 kDa	TRUE	unknown	9	11	3	5
42	TRUE	Empty	Keratin, type I cytoskeletal 14 OS=Mus musculus GN=Krt14 PE=1 SV=2	sp|Q61781|K1C14_MOUSE	53 kDa	TRUE	unknown	12	7	7	7
43	TRUE	Empty	Keratin, type II cytoskeletal 2 epidermal OS=Mus musculus GN=Krt2 PE=1 SV=1	sp|Q3TTY5|K22E_MOUSE	71 kDa	TRUE	unknown	23	14	12	21
44	TRUE	Empty	Keratin, type II cytoskeletal 5 OS=Mus musculus GN=Krt5 PE=1 SV=1	sp|Q922U2|K2C5_MOUSE	62 kDa	TRUE	unknown	26	15	17	23
45	TRUE	Empty	La-related protein 1 OS=Mus musculus GN=Larp1 PE=1 SV=3	sp|Q6ZQ58|LARP1_MOUSE	121 kDa	TRUE	unknown	1	29	17	7
46	TRUE	Empty	La-related protein 7 OS=Mus musculus GN=Larp7 PE=1 SV=2	sp|Q05CL8|LARP7_MOUSE	65 kDa		unknown	0	11	6	12
47	TRUE	Empty	LIM and calponin homology domains-containing protein 1 OS=Mus musculus GN=Limch1 PE=1 SV=2	sp|Q3UH68|LIMC1_MOUSE (+2)	118 kDa		unknown	6	6	1	5
48	TRUE	Empty	Matrin-3 OS=Mus musculus GN=Matr3 PE=1 SV=1	sp|Q8K310|MATR3_MOUSE	95 kDa		unknown	2	10	6	7
49	TRUE	Empty	Myosin phosphatase Rho-interacting protein OS=Mus musculus GN=Mprip PE=2 SV=1	tr|Q5SWZ5|Q5SWZ5_MOUSE	257 kDa		unknown	8	8	2	3
50	TRUE	Empty	Myosin-10 OS=Mus musculus GN=Myh10 PE=1 SV=2	sp|Q61879|MYH10_MOUSE (+1)	229 kDa	TRUE	unknown	111	81	46	51
51	TRUE	Empty	Myosin-9 OS=Mus musculus GN=Myh9 PE=1 SV=4	sp|Q8VDD5|MYH9_MOUSE	226 kDa	TRUE	unknown	115	82	56	55
52	TRUE	Empty	NF-kappa-B-repressing factor OS=Mus musculus GN=Nkrf PE=2 SV=3	sp|Q8BY02|NKRF_MOUSE	78 kDa		unknown	1	18	2	3
53	TRUE	Empty	Nuclear cap-binding protein subunit 1 OS=Mus musculus GN=Ncbp1 PE=1 SV=2	sp|Q3UYV9|NCBP1_MOUSE	92 kDa		unknown	2	12	8	5
54	TRUE	Empty	Nuclease-sensitive element-binding protein 1 OS=Mus musculus GN=Ybx1 PE=1 SV=3	sp|P62960|YBOX1_MOUSE	36 kDa	TRUE	unknown	1	17	15	11
55	TRUE	Empty	Nucleolar protein 56 OS=Mus musculus GN=Nop56 PE=1 SV=2	sp|Q9D6Z1|NOP56_MOUSE	64 kDa		unknown	0	13	7	11
56	TRUE	Empty	Nucleolar RNA helicase 2 OS=Mus musculus GN=Ddx21 PE=1 SV=3	sp|Q9JIK5|DDX21_MOUSE	94 kDa		unknown	0	19	6	7
57	TRUE	Empty	Plastin-3 OS=Mus musculus GN=Pls3 PE=1 SV=3	sp|Q99K51|PLST_MOUSE (+1)	71 kDa		unknown	11	8	6	7
58	TRUE	Empty	Polyadenylate-binding protein 1 OS=Mus musculus GN=Pabpc1 PE=1 SV=2	sp|P29341|PABP1_MOUSE	71 kDa	TRUE	unknown	9	31	31	21
59	TRUE	Empty	Probable ATP-dependent RNA helicase DDX5 OS=Mus musculus GN=Ddx5 PE=1 SV=2	sp|Q61656|DDX5_MOUSE (+1)	69 kDa	TRUE	unknown	36	35	31	28
60	TRUE	Empty	Probable mediator of RNA polymerase II transcription subunit 37c OS=Arabidopsis thaliana GN=MED37D PE=1 SV=2	MD37D_ARATH	71 kDa	TRUE	unknown	13	22	22	26
61	TRUE	Empty	Protein FAM98A OS=Mus musculus GN=Fam98a PE=2 SV=1	sp|Q3TJZ6|FA98A_MOUSE	55 kDa	TRUE	unknown	6	10	11	12
62	TRUE	Empty	Protein Gm10110 OS=Mus musculus GN=Gm10110 PE=4 SV=1	tr|D3Z5M2|D3Z5M2_MOUSE	68 kDa	TRUE	unknown	6	17	22	18
63	TRUE	Empty	Protein RCC2 OS=Mus musculus GN=Rcc2 PE=1 SV=1	sp|Q8BK67|RCC2_MOUSE	56 kDa		unknown	1	11	7	9
64	TRUE	Empty	Protein Sf3b2 OS=Mus musculus GN=Sf3b2 PE=2 SV=1	tr|Q3UJB0|Q3UJB0_MOUSE	98 kDa		unknown	0	17	6	7
65	TRUE	Empty	Protein transport protein Sec23A OS=Mus musculus GN=Sec23a PE=1 SV=2	sp|Q01405|SC23A_MOUSE (+1)	86 kDa		unknown	7	6	4	7
66	TRUE	Empty	Putative ATP-dependent RNA helicase Pl10 OS=Mus musculus GN=D1Pas1 PE=2 SV=1	sp|P16381|DDX3L_MOUSE	73 kDa	TRUE	unknown	43	39	34	29
67	TRUE	Empty	Putative pre-mRNA-splicing factor ATP-dependent RNA helicase DHX15 OS=Mus musculus GN=Dhx15 PE=1 SV=2	sp|O35286|DHX15_MOUSE	91 kDa	TRUE	unknown	1	47	15	19
68	TRUE	Empty	Pyruvate kinase PKM OS=Mus musculus GN=Pkm PE=1 SV=4	sp|P52480|KPYM_MOUSE	58 kDa	TRUE	unknown	28	19	21	18
69	TRUE	Empty	RNA-binding protein 14 OS=Mus musculus GN=Rbm14 PE=1 SV=1	sp|Q8C2Q3|RBM14_MOUSE	69 kDa		unknown	6	7	2	3
70	TRUE	Empty	RNA-binding protein FUS OS=Mus musculus GN=Fus PE=2 SV=1	sp|P56959|FUS_MOUSE (+1)	53 kDa	TRUE	unknown	16	9	14	11
71	TRUE	Empty	Splicing factor 3B subunit 1 OS=Mus musculus GN=Sf3b1 PE=1 SV=1	sp|Q99NB9|SF3B1_MOUSE (+1)	146 kDa		unknown	0	26	15	11
72	TRUE	Empty	Splicing factor, proline- and glutamine-rich OS=Mus musculus GN=Sfpq PE=1 SV=1	sp|Q8VIJ6|SFPQ_MOUSE	75 kDa	TRUE	unknown	7	9	6	12
73	TRUE	Empty	Stress-70 protein, mitochondrial OS=Mus musculus GN=Hspa9 PE=1 SV=3	sp|P38647|GRP75_MOUSE	73 kDa		unknown	18	10	11	5
74	TRUE	Empty	Structural maintenance of chromosomes protein 1A OS=Mus musculus GN=Smc1a PE=1 SV=4	sp|Q9CU62|SMC1A_MOUSE	143 kDa		unknown	6	2	12	6
75	TRUE	Empty	SWI/SNF-related matrix-associated actin-dependent regulator of chromatin subfamily A member 5 OS=Mus musculus GN=Smarca5 PE=1 SV=1	sp|Q91ZW3|SMCA5_MOUSE	122 kDa	TRUE	unknown	1	10	4	8
76	TRUE	Empty	T-complex protein 1 subunit epsilon OS=Mus musculus GN=Cct5 PE=1 SV=1	sp|P80316|TCPE_MOUSE	60 kDa		unknown	14	7	9	8
77	TRUE	Empty	T-complex protein 1 subunit gamma OS=Mus musculus GN=Cct3 PE=1 SV=1	sp|P80318|TCPG_MOUSE	61 kDa		unknown	7	4	7	2
78	TRUE	Empty	T-complex protein 1 subunit theta OS=Mus musculus GN=Cct8 PE=1 SV=3	sp|P42932|TCPQ_MOUSE (+1)	60 kDa		unknown	7	5	7	7
79	TRUE	Empty	Titin OS=Mus musculus GN=Ttn PE=1 SV=1	sp|A2ASS6|TITIN_MOUSE	3906 kDa		unknown	9	31	14	20
80	TRUE	Empty	Titin OS=Mus musculus GN=Ttn PE=1 SV=1	sp|A2ASS6|TITIN_MOUSE-DECOY	?	TRUE	unknown	10	34	24	15
81	TRUE	Empty	Transitional endoplasmic reticulum ATPase OS=Mus musculus GN=Vcp PE=1 SV=4	sp|Q01853|TERA_MOUSE	89 kDa	TRUE	unknown	7	5	36	5
82	TRUE	Empty	Trinucleotide repeat-containing gene 6B protein OS=Mus musculus GN=Tnrc6b PE=2 SV=2	sp|Q8BKI2|TNR6B_MOUSE	192 kDa		unknown	5	2	6	7
83	TRUE	Empty	Tyrosine-protein kinase Yes OS=Mus musculus GN=Yes1 PE=1 SV=3	sp|Q04736|YES_MOUSE	61 kDa	TRUE	unknown	12	9	9	15
84	TRUE	Empty	Ubiquitin carboxyl-terminal hydrolase 5 OS=Mus musculus GN=Usp5 PE=1 SV=1	sp|P56399|UBP5_MOUSE (+1)	96 kDa		unknown	4	1	41	0
85	TRUE	Empty	Ubiquitin-conjugating enzyme E2 O OS=Mus musculus GN=Ube2o PE=1 SV=3	sp|Q6ZPJ3|UBE2O_MOUSE	141 kDa		unknown	0	3	11	4
86	TRUE	Empty	Ubiquitin-like modifier-activating enzyme 1 OS=Mus musculus GN=Uba1 PE=1 SV=1	sp|Q02053|UBA1_MOUSE	118 kDa	TRUE	unknown	6	4	33	4
87	TRUE	Empty	Ubiquitin-like modifier-activating enzyme 6 OS=Mus musculus GN=Uba6 PE=1 SV=1	sp|Q8C7R4|UBA6_MOUSE (+1)	118 kDa		unknown	0	1	13	0
88	TRUE	Empty	Unconventional myosin-Ib OS=Mus musculus GN=Myo1b PE=2 SV=1	tr|E9Q580|E9Q580_MOUSE	126 kDa	TRUE	unknown	24	19	8	15
89	TRUE	Empty	Unconventional myosin-Id OS=Mus musculus GN=Myo1d PE=1 SV=1	sp|Q5SYD0|MYO1D_MOUSE	116 kDa	TRUE	unknown	24	22	9	15
90	TRUE	Empty	Unconventional myosin-VI OS=Mus musculus GN=Myo6 PE=2 SV=1	tr|E9PVU0|E9PVU0_MOUSE (+1)	146 kDa		unknown	41	37	20	31
91	TRUE	Empty	Vimentin OS=Mus musculus GN=Vim PE=1 SV=3	sp|P20152|VIME_MOUSE	54 kDa	TRUE	unknown	13	3	3	0
92	TRUE	Empty	Zinc finger protein 768 OS=Mus musculus GN=Znf768 PE=2 SV=1	sp|Q8R0T2|ZN768_MOUSE	63 kDa		unknown	0	6	6	5
END OF FILE

## Sheet: Sheet1
PuttMspec(3)-111015, Samples report created on 03/07/2016
Experiment: PuttMspec(3)-111015
	Peak List Generator: unknown
		Version: unknown
		Charge States Calculated: unknown
		Deisotoped: unknown
		Textual Annotation: unknown
	Database Set: 2 Databases
		Database Name: MOUSE_04-14.fasta
			Version: unknown
			Taxonomy: All Entries
			Number of Proteins: 51362
		Database Name: the arabidopsis+ecoli_110415 database
			Version: unknown
			Taxonomy: All Entries
			Number of Proteins: 37742
		Does database contain common contaminants?: unknown
	Search Engine Set: 2 Search Engines
		Search Engine: Sequest
			Version: 1.4.1.14
			Samples: All Samples
			Fragment Tolerance: 0.50 Da (Monoisotopic)
			Parent Tolerance: 10.0 PPM (Monoisotopic)
			Fixed Modifications: +57 on C (Carbamidomethyl)
			Variable Modifications: +16 on M (Oxidation)
			Database: MOUSE_04-14.fasta (unknown version, 51362 entries)
			Digestion Enzyme: Trypsin
			Max Missed Cleavages: 2
			Probability Model:
				5883_AA_1: LFDR Model, Classifier data: Bayes, Good (50%) m:0.528/s:0.0844 m:3.81/s:0.943 m:NA m:NA m:NA, Bad (50%) m:0.369/s:0.165 m:2.06/s:0.695 m:NA m:NA m:NA [all charge states]
				5883_AA_2: LFDR Model, Classifier data: Bayes, Good (50%) m:0.545/s:0.0864 m:4.29/s:0.981 m:NA m:NA m:NA, Bad (50%) m:0.346/s:0.141 m:2.20/s:0.710 m:NA m:NA m:NA [all charge states]
				5883_AA_3: LFDR Model, Classifier data: Bayes, Good (50%) m:0.544/s:0.103 m:3.73/s:1.05 m:NA m:NA m:NA, Bad (50%) m:0.407/s:0.166 m:1.99/s:0.741 m:NA m:NA m:NA [all charge states]
				5883_AA_4: LFDR Model, Classifier data: Bayes, Good (50%) m:0.566/s:0.0960 m:4.49/s:1.29 m:NA m:NA m:NA, Bad (50%) m:0.340/s:0.135 m:2.43/s:0.720 m:NA m:NA m:NA [all charge states]
				5883_AA_5: LFDR Model, Classifier data: Bayes, Good (50%) m:0.525/s:0.111 m:3.57/s:1.15 m:NA m:NA m:NA, Bad (50%) m:0.425/s:0.157 m:1.95/s:0.659 m:NA m:NA m:NA [all charge states]
				5883_AA_6: LFDR Model, Classifier data: Bayes, Good (50%) m:0.532/s:0.0813 m:4.16/s:0.784 m:NA m:NA m:NA, Bad (50%) m:0.304/s:0.137 m:2.33/s:0.649 m:NA m:NA m:NA [all charge states]
				5883_AA_7: LFDR Model, Classifier data: Bayes, Good (50%) m:0.519/s:0.107 m:3.94/s:0.985 m:NA m:NA m:NA, Bad (50%) m:0.343/s:0.152 m:2.19/s:0.739 m:NA m:NA m:NA [all charge states]
				5883_AA_8: LFDR Model, Classifier data: Bayes, Good (50%) m:0.557/s:0.111 m:4.04/s:1.40 m:NA m:NA m:NA, Bad (50%) m:0.414/s:0.179 m:1.99/s:0.749 m:NA m:NA m:NA [all charge states]
				5883_AA_9: LFDR Model, Classifier data: Bayes, Good (50%) m:0.508/s:0.0770 m:4.00/s:0.877 m:NA m:NA m:NA, Bad (50%) m:0.367/s:0.154 m:2.16/s:0.754 m:NA m:NA m:NA [all charge states]
				5883_AA_10: LFDR Model, Classifier data: Bayes, Good (50%) m:0.549/s:0.0866 m:4.11/s:0.958 m:NA m:NA m:NA, Bad (50%) m:0.334/s:0.133 m:2.25/s:0.631 m:NA m:NA m:NA [all charge states]
				5883_AA_11: LFDR Model, Classifier data: Bayes, Good (50%) m:0.503/s:0.0934 m:3.79/s:0.822 m:NA m:NA m:NA, Bad (50%) m:0.347/s:0.144 m:2.16/s:0.691 m:NA m:NA m:NA [all charge states]
				5883_AA_12: LFDR Model, Classifier data: Bayes, Good (50%) m:0.536/s:0.103 m:4.36/s:1.11 m:NA m:NA m:NA, Bad (50%) m:0.325/s:0.122 m:2.37/s:0.731 m:NA m:NA m:NA [all charge states]
				5883_AA_13: LFDR Model, Classifier data: Bayes, Good (50%) m:0.555/s:0.0845 m:4.11/s:1.07 m:NA m:NA m:NA, Bad (50%) m:0.392/s:0.166 m:2.21/s:0.711 m:NA m:NA m:NA [all charge states]
				5883_AA_14: LFDR Model, Classifier data: Bayes, Good (50%) m:0.560/s:0.0783 m:4.31/s:1.06 m:NA m:NA m:NA, Bad (50%) m:0.313/s:0.133 m:2.35/s:0.698 m:NA m:NA m:NA [all charge states]
				5883_AA_15: LFDR Model, Classifier data: Bayes, Good (50%) m:0.616/s:0.140 m:3.71/s:1.59 m:NA m:NA m:NA, Bad (50%) m:0.438/s:0.171 m:2.12/s:0.766 m:NA m:NA m:NA [all charge states]
				5883_AA_16: LFDR Model, Classifier data: Bayes, Good (50%) m:0.506/s:0.0788 m:4.16/s:0.925 m:NA m:NA m:NA, Bad (50%) m:0.307/s:0.127 m:2.34/s:0.648 m:NA m:NA m:NA [all charge states]
		Search Engine: X! Tandem
			Version: CYCLONE (2010.12.01.1)
			Samples: All Samples
			Fragment Tolerance: 0.50 Da (Monoisotopic)
			Parent Tolerance: 10.0 PPM (Monoisotopic)
			Fixed Modifications: +57 on C (Carbamidomethyl)
			Variable Modifications: -18 on n (Glu->pyro-Glu), -17 on n (Ammonia-loss), -17 on n (Gln->pyro-Glu), +16 on M (Oxidation)
			Database: the arabidopsis+ecoli_110415 database (unknown version, 37742 entries)
			Digestion Enzyme: Trypsin
			Max Missed Cleavages: 2
			Probability Model:
				5883_AA_1: Peptide Prophet with Delta Mass Correction (No decoys found) [all charge states]
				5883_AA_2: Peptide Prophet with Delta Mass Correction (No decoys found) [all charge states]
				5883_AA_3: Peptide Prophet with Delta Mass Correction (No decoys found) [all charge states]
				5883_AA_4: Peptide Prophet with Delta Mass Correction (No decoys found) [all charge states]
				5883_AA_5: Peptide Prophet with Delta Mass Correction (No decoys found) [all charge states]
				5883_AA_6: Peptide Prophet with Delta Mass Correction (No decoys found) [all charge states]
				5883_AA_7: Peptide Prophet with Delta Mass Correction (No decoys found) [all charge states]
				5883_AA_8: Peptide Prophet with Delta Mass Correction (No decoys found) [all charge states]
				5883_AA_9: Peptide Prophet with Delta Mass Correction (No decoys found) [all charge states]
				5883_AA_10: Peptide Prophet with Delta Mass Correction (No decoys found) [all charge states]
				5883_AA_11: Peptide Prophet with Delta Mass Correction (No decoys found) [all charge states]
				5883_AA_12: Peptide Prophet with Delta Mass Correction (No decoys found) [all charge states]
				5883_AA_13: Peptide Prophet with Delta Mass Correction (No decoys found) [all charge states]
				5883_AA_14: Peptide Prophet with Delta Mass Correction (No decoys found) [all charge states]
				5883_AA_15: Peptide Prophet with Delta Mass Correction (No decoys found) [all charge states]
				5883_AA_16: Peptide Prophet with Delta Mass Correction (No decoys found) [all charge states]
	Scaffold: Version: Scaffold_4.4.5
		Modification Metadata Set: 1541 modifications
			Source: C:\Scaffold 4Q\parameters\unimod.xml
			Comment:
		Protein Grouping Strategy: Experiment-wide grouping with binary peptide-protein weights
		Peptide Thresholds: 27.0% minimum
		Protein Thresholds: 100.0% minimum and 5 peptides minimum
		Peptide FDR: 1.7% (Decoy)
		Protein FDR: 1.1% (Decoy)
		GO Annotation Source(s):
PuttMspec(3)-111015	Displaying:Total Spectrum Count							Uncategorized Sample	Uncategorized Sample	Uncategorized Sample	Uncategorized Sample	Uncategorized Sample	Uncategorized Sample	Uncategorized Sample	Uncategorized Sample	Uncategorized Sample	Uncategorized Sample	Uncategorized Sample	Uncategorized Sample	Uncategorized Sample	Uncategorized Sample	Uncategorized Sample	Uncategorized Sample
							WT 1	WT 2	WT 3	WT 4	TAP 1	TAP 2	TAP 3	TAP 4	GG 1	GG 2	GG 3	GG 4	Rem 1	Rem 2	Rem 3	Rem 4
#	Visible?	Starred?	Identified Proteins (92)	Accession Number	Molecular Weight	Protein Grouping Ambiguity	Taxonomy	5883_AA_1	5883_AA_2	5883_AA_3		5883_AA_5	5883_AA_6	5883_AA_7	5883_AA_8	5883_AA_9	5883_AA_10	5883_AA_11	5883_AA_12	5883_AA_13	5883_AA_14	5883_AA_15	5883_AA_16
1	TRUE	Empty	Myosin-10 OS=Mus musculus GN=Myh10 PE=1 SV=2	sp|Q61879|MYH10_MOUSE (+1)	229 kDa	TRUE	unknown	3	5	5	33	10	31	17	53	5	4	6	36	5	17	13	46
2	TRUE	Empty	Myosin-9 OS=Mus musculus GN=Myh9 PE=1 SV=4	sp|Q8VDD5|MYH9_MOUSE	226 kDa	TRUE	unknown	4	4	5	43	12	27	20	56	4	7	8	36	5	12	14	51
3	TRUE	Empty	Isoform 2 of Heterogeneous nuclear ribonucleoprotein M OS=Mus musculus GN=Hnrnpm	sp|Q9D0E1-2|HNRPM_MOUSE (+1)	74 kDa		unknown	1	38	14	0	0	21	1	0	2	35	1	0	3	37	0	0
4	TRUE	Empty	Putative ATP-dependent RNA helicase Pl10 OS=Mus musculus GN=D1Pas1 PE=2 SV=1	sp|P16381|DDX3L_MOUSE	73 kDa	TRUE	unknown	7	21	5	1	3	36	4	0	6	16	5	2	4	24	9	2
5	TRUE	Empty	Probable ATP-dependent RNA helicase DDX5 OS=Mus musculus GN=Ddx5 PE=1 SV=2	sp|Q61656|DDX5_MOUSE (+1)	69 kDa	TRUE	unknown	6	16	9	0	4	28	4	0	4	21	3	0	4	25	6	0
6	TRUE	Empty	Unconventional myosin-VI OS=Mus musculus GN=Myo6 PE=2 SV=1	tr|E9PVU0|E9PVU0_MOUSE (+1)	146 kDa		unknown	0	0	0	20	0	3	5	33	0	1	2	28	1	3	7	26
7	TRUE	Empty	Isoform 2 of Heterogeneous nuclear ribonucleoprotein K OS=Mus musculus GN=Hnrnpk	sp|P61979-2|HNRPK_MOUSE (+1)	51 kDa	TRUE	unknown	31	2	0	1	24	5	0	0	34	1	0	0	33	1	0	1
8	TRUE	Empty	60S ribosomal protein L4 OS=Mus musculus GN=Rpl4 PE=1 SV=3	sp|Q9D8E6|RL4_MOUSE	47 kDa		unknown	21	9	5	4	0	0	0	0	26	7	1	5	21	11	4	3
9	TRUE	Empty	Heat shock protein HSP 90-beta OS=Mus musculus GN=Hsp90ab1 PE=1 SV=3	sp|P11499|HS90B_MOUSE	83 kDa	TRUE	unknown	0	0	23	2	0	3	19	0	0	2	20	9	0	0	18	1
10	TRUE	Empty	Titin OS=Mus musculus GN=Ttn PE=1 SV=1	sp|A2ASS6|TITIN_MOUSE	3906 kDa		unknown	1	4	0	9	4	1	0	4	1	11	0	8	3	13	8	7
11	TRUE	Empty	Polyadenylate-binding protein 1 OS=Mus musculus GN=Pabpc1 PE=1 SV=2	sp|P29341|PABP1_MOUSE	71 kDa	TRUE	unknown	4	16	10	1	0	9	0	0	2	15	2	2	4	22	5	0
12	TRUE	Empty	Pyruvate kinase PKM OS=Mus musculus GN=Pkm PE=1 SV=4	sp|P52480|KPYM_MOUSE	58 kDa	TRUE	unknown	12	5	1	3	8	12	5	3	10	5	1	2	10	5	3	1
13	TRUE	Empty	Titin OS=Mus musculus GN=Ttn PE=1 SV=1	sp|A2ASS6|TITIN_MOUSE-DECOY	?	TRUE	unknown	2	7	2	13	4	3	0	3	1	5	1	8	3	15	5	11
14	TRUE	Empty	Elongation factor 2 OS=Mus musculus GN=Eef2 PE=1 SV=2	sp|P58252|EF2_MOUSE	95 kDa	TRUE	unknown	0	2	9	12	0	2	12	4	0	1	2	11	0	3	18	5
15	TRUE	Empty	Putative pre-mRNA-splicing factor ATP-dependent RNA helicase DHX15 OS=Mus musculus GN=Dhx15 PE=1 SV=2	sp|O35286|DHX15_MOUSE	91 kDa	TRUE	unknown	0	0	5	10	0	0	1	0	1	0	5	13	4	6	22	15
16	TRUE	Empty	Keratin, type II cytoskeletal 5 OS=Mus musculus GN=Krt5 PE=1 SV=1	sp|Q922U2|K2C5_MOUSE	62 kDa	TRUE	unknown	3	9	2	3	3	11	4	8	4	8	3	8	6	2	4	3
17	TRUE	Empty	ATP-dependent RNA helicase DDX1 OS=Mus musculus GN=Ddx1 PE=1 SV=1	sp|Q91VR5|DDX1_MOUSE	83 kDa		unknown	0	0	18	2	1	0	7	0	0	0	15	1	0	1	28	1
18	TRUE	Empty	Probable mediator of RNA polymerase II transcription subunit 37c OS=Arabidopsis thaliana GN=MED37D PE=1 SV=2	MD37D_ARATH	71 kDa	TRUE	unknown	3	13	1	5	2	10	1	0	4	21	0	1	3	18	1	0
19	TRUE	Empty	Isoform 2 of Interleukin enhancer-binding factor 3 OS=Mus musculus GN=Ilf3	sp|Q9Z1X4-2|ILF3_MOUSE (+1)	78 kDa	TRUE	unknown	1	3	13	3	0	0	3	0	4	1	8	11	6	4	21	0
20	TRUE	Empty	60S ribosomal protein L6 OS=Mus musculus GN=Gm5428 PE=3 SV=1	tr|E9PUX4|E9PUX4_MOUSE	34 kDa		unknown	3	7	5	4	0	0	0	0	7	8	4	8	9	7	10	2
21	TRUE	Empty	Unconventional myosin-Id OS=Mus musculus GN=Myo1d PE=1 SV=1	sp|Q5SYD0|MYO1D_MOUSE	116 kDa	TRUE	unknown	0	0	0	9	0	1	6	17	0	0	1	14	0	5	3	14
22	TRUE	Empty	Unconventional myosin-Ib OS=Mus musculus GN=Myo1b PE=2 SV=1	tr|E9Q580|E9Q580_MOUSE	126 kDa	TRUE	unknown	0	1	0	7	0	1	3	20	0	1	0	14	0	1	2	16
23	TRUE	Empty	Heat shock cognate 71 kDa protein OS=Mus musculus GN=Hspa8 PE=1 SV=1	sp|P63017|HSP7C_MOUSE	71 kDa	TRUE	unknown	0	14	1	5	0	23	0	0	0	16	0	0	0	13	0	1
24	TRUE	Empty	Isoform 2 of Heterogeneous nuclear ribonucleoprotein Q OS=Mus musculus GN=Syncrip	sp|Q7TMK9-2|HNRPQ_MOUSE (+1)	63 kDa	TRUE	unknown	2	13	3	2	0	2	1	0	1	12	5	0	2	19	6	0
25	TRUE	Empty	DEAD (Asp-Glu-Ala-Asp) box polypeptide 17, isoform CRA_a OS=Mus musculus GN=Ddx17 PE=2 SV=1	tr|Q3U741|Q3U741_MOUSE	73 kDa	TRUE	unknown	5	8	12	0	2	14	8	0	2	13	4	1	2	16	8	0
26	TRUE	Empty	Isoform 4 of Unconventional myosin-Ic OS=Mus musculus GN=Myo1c	sp|Q9WTI7-4|MYO1C_MOUSE	111 kDa	TRUE	unknown	0	0	0	3	1	0	1	17	0	2	0	13	1	2	3	14
27	TRUE	Empty	Protein Gm10110 OS=Mus musculus GN=Gm10110 PE=4 SV=1	tr|D3Z5M2|D3Z5M2_MOUSE	68 kDa	TRUE	unknown	1	9	10	2	0	3	3	0	2	5	6	5	3	8	6	0
28	TRUE	Empty	Isoform 3 of Putative ATP-dependent RNA helicase DHX30 OS=Mus musculus GN=Dhx30	sp|Q99PU8-3|DHX30_MOUSE	136 kDa		unknown	0	0	0	20	0	0	0	1	0	0	0	15	0	3	5	19
29	TRUE	Empty	Heterogeneous nuclear ribonucleoprotein U-like protein 1 OS=Mus musculus GN=Hnrnpul1 PE=1 SV=1	sp|Q8VDM6|HNRL1_MOUSE	96 kDa	TRUE	unknown	0	0	3	9	0	1	0	0	0	1	3	9	1	6	17	10
30	TRUE	Empty	Isoform 2 of Keratin, type I cytoskeletal 10 OS=Mus musculus GN=Krt10	sp|P02535-2|K1C10_MOUSE (+2)	57 kDa	TRUE	unknown	3	5	2	4	3	9	4	7	5	9	2	4	4	2	3	5
31	TRUE	Empty	La-related protein 1 OS=Mus musculus GN=Larp1 PE=1 SV=3	sp|Q6ZQ58|LARP1_MOUSE	121 kDa	TRUE	unknown	1	3	1	12	1	0	0	0	0	0	0	7	1	1	4	23
32	TRUE	Empty	Transitional endoplasmic reticulum ATPase OS=Mus musculus GN=Vcp PE=1 SV=4	sp|Q01853|TERA_MOUSE	89 kDa	TRUE	unknown	1	5	20	10	0	0	7	0	0	2	0	3	0	0	4	1
33	TRUE	Empty	78 kDa glucose-regulated protein OS=Mus musculus GN=Hspa5 PE=1 SV=3	sp|P20029|GRP78_MOUSE	72 kDa	TRUE	unknown	2	10	0	1	0	24	0	0	0	10	0	0	0	10	0	0
34	TRUE	Empty	Heterogeneous nuclear ribonucleoprotein R OS=Mus musculus GN=Hnrnpr PE=2 SV=1	tr|Q8VHM5|Q8VHM5_MOUSE	71 kDa	TRUE	unknown	2	9	8	0	0	0	3	0	2	7	7	0	2	9	14	0
35	TRUE	Empty	Actin, cytoplasmic 1 OS=Mus musculus GN=Actb PE=1 SV=1	sp|P60710|ACTB_MOUSE (+1)	42 kDa	TRUE	unknown	1	0	0	1	2	9	7	8	2	2	2	1	4	5	5	2
36	TRUE	Empty	Splicing factor 3B subunit 1 OS=Mus musculus GN=Sf3b1 PE=1 SV=1	sp|Q99NB9|SF3B1_MOUSE (+1)	146 kDa		unknown	0	0	0	15	0	0	0	0	0	1	0	10	0	1	1	24
37	TRUE	Empty	Ubiquitin carboxyl-terminal hydrolase 5 OS=Mus musculus GN=Usp5 PE=1 SV=1	sp|P56399|UBP5_MOUSE (+1)	96 kDa		unknown	3	7	20	11	0	0	4	0	0	0	0	0	0	1	0	0
38	TRUE	Empty	Heat shock 70 kDa protein 1B OS=Mus musculus GN=Hspa1b PE=1 SV=3	sp|P17879|HS71B_MOUSE (+1)	70 kDa	TRUE	unknown	4	13	2	1	1	14	0	0	2	8	0	0	2	10	0	0
39	TRUE	Empty	RNA-binding protein FUS OS=Mus musculus GN=Fus PE=2 SV=1	sp|P56959|FUS_MOUSE (+1)	53 kDa	TRUE	unknown	4	10	0	0	0	16	0	0	1	10	0	0	0	7	0	2
40	TRUE	Empty	Ubiquitin-like modifier-activating enzyme 1 OS=Mus musculus GN=Uba1 PE=1 SV=1	sp|Q02053|UBA1_MOUSE	118 kDa	TRUE	unknown	2	3	7	21	0	0	1	5	0	0	0	4	0	0	1	3
41	TRUE	Empty	Nuclease-sensitive element-binding protein 1 OS=Mus musculus GN=Ybx1 PE=1 SV=3	sp|P62960|YBOX1_MOUSE	36 kDa	TRUE	unknown	10	5	0	0	0	1	0	0	8	3	0	0	9	4	3	1
42	TRUE	Empty	Tyrosine-protein kinase Yes OS=Mus musculus GN=Yes1 PE=1 SV=3	sp|Q04736|YES_MOUSE	61 kDa	TRUE	unknown	6	3	0	0	5	7	0	0	9	5	0	1	5	4	0	0
43	TRUE	Empty	Stress-70 protein, mitochondrial OS=Mus musculus GN=Hspa9 PE=1 SV=3	sp|P38647|GRP75_MOUSE	73 kDa		unknown	0	9	0	2	1	17	0	0	0	5	0	0	0	9	1	0
44	TRUE	Empty	Heterogeneous nuclear ribonucleoprotein U OS=Mus musculus GN=Hnrnpu PE=1 SV=1	sp|Q8VEK3|HNRPU_MOUSE (+1)	88 kDa	TRUE	unknown	0	1	1	6	0	0	1	1	0	1	2	9	0	3	6	11
45	TRUE	Empty	Protein FAM98A OS=Mus musculus GN=Fam98a PE=2 SV=1	sp|Q3TJZ6|FA98A_MOUSE	55 kDa	TRUE	unknown	9	2	0	0	5	1	0	0	10	2	0	0	9	1	0	0
46	TRUE	Empty	Insulin-like growth factor 2 mRNA-binding protein 3 OS=Mus musculus GN=Igf2bp3 PE=1 SV=1	sp|Q9CPN8|IF2B3_MOUSE	64 kDa	TRUE	unknown	0	7	2	0	0	0	0	0	1	11	2	0	3	10	5	0
47	TRUE	Empty	Keratin, type II cytoskeletal 2 epidermal OS=Mus musculus GN=Krt2 PE=1 SV=1	sp|Q3TTY5|K22E_MOUSE	71 kDa	TRUE	unknown	5	3	0	4	3	11	3	6	5	9	0	7	7	1	4	2
48	TRUE	Empty	Isoform 4 of Putative RNA-binding protein Luc7-like 2 OS=Mus musculus GN=Luc7l2	sp|Q7TNC4-4|LC7L2_MOUSE (+1)	45 kDa		unknown	7	6	0	0	0	0	1	0	10	2	0	0	8	5	0	0
49	TRUE	Empty	T-complex protein 1 subunit epsilon OS=Mus musculus GN=Cct5 PE=1 SV=1	sp|P80316|TCPE_MOUSE	60 kDa		unknown	8	0	0	1	6	8	0	0	7	1	0	0	6	0	0	1
50	TRUE	Empty	60 kDa heat shock protein, mitochondrial OS=Mus musculus GN=Hspd1 PE=1 SV=1	sp|P63038|CH60_MOUSE	61 kDa	TRUE	unknown	7	0	0	0	5	10	0	0	9	0	0	0	7	0	0	0
51	TRUE	Empty	Isoform B of Fragile X mental retardation syndrome-related protein 1 OS=Mus musculus GN=Fxr1	sp|Q61584-3|FXR1_MOUSE (+5)	76 kDa	TRUE	unknown	0	3	5	0	0	1	0	0	1	7	3	0	0	9	8	0
52	TRUE	Empty	Keratin, type I cytoskeletal 14 OS=Mus musculus GN=Krt14 PE=1 SV=2	sp|Q61781|K1C14_MOUSE	53 kDa	TRUE	unknown	0	5	0	2	4	3	2	3	1	5	0	1	1	1	2	3
53	TRUE	Empty	Splicing factor, proline- and glutamine-rich OS=Mus musculus GN=Sfpq PE=1 SV=1	sp|Q8VIJ6|SFPQ_MOUSE	75 kDa	TRUE	unknown	1	0	0	5	0	0	4	3	1	0	2	9	1	1	1	6
54	TRUE	Empty	Isoform 2 of Poly(U)-binding-splicing factor PUF60 OS=Mus musculus GN=Puf60	sp|Q3UEB3-2|PUF60_MOUSE (+2)	59 kDa		unknown	8	1	0	0	0	0	0	0	7	3	0	0	10	5	0	0
55	TRUE	Empty	Nucleolar RNA helicase 2 OS=Mus musculus GN=Ddx21 PE=1 SV=3	sp|Q9JIK5|DDX21_MOUSE	94 kDa		unknown	0	1	1	4	0	0	0	0	0	0	2	5	1	3	6	9
56	TRUE	Empty	Plastin-3 OS=Mus musculus GN=Pls3 PE=1 SV=3	sp|Q99K51|PLST_MOUSE (+1)	71 kDa		unknown	0	5	0	1	0	11	0	0	0	7	0	0	0	8	0	0
57	TRUE	Empty	Nucleolar protein 56 OS=Mus musculus GN=Nop56 PE=1 SV=2	sp|Q9D6Z1|NOP56_MOUSE	64 kDa		unknown	0	3	4	0	0	0	0	0	0	5	3	3	0	5	7	1
58	TRUE	Empty	Isoform 2 of Gelsolin OS=Mus musculus GN=Gsn	sp|P13020-2|GELS_MOUSE (+1)	81 kDa		unknown	0	0	7	0	0	2	6	0	0	0	6	0	0	2	9	0
59	TRUE	Empty	5'-3' exoribonuclease 2 OS=Mus musculus GN=Xrn2 PE=1 SV=1	sp|Q9DBR1|XRN2_MOUSE	109 kDa		unknown	0	0	0	8	0	0	0	1	0	0	0	8	0	0	1	10
60	TRUE	Empty	La-related protein 7 OS=Mus musculus GN=Larp7 PE=1 SV=2	sp|Q05CL8|LARP7_MOUSE	65 kDa		unknown	0	1	4	1	0	0	0	0	3	1	6	2	2	1	7	1
61	TRUE	Empty	Protein Sf3b2 OS=Mus musculus GN=Sf3b2 PE=2 SV=1	tr|Q3UJB0|Q3UJB0_MOUSE	98 kDa		unknown	0	0	0	6	0	0	0	0	0	0	0	7	0	0	0	17
62	TRUE	Empty	Junction plakoglobin OS=Mus musculus GN=Jup PE=1 SV=3	sp|Q02257|PLAK_MOUSE	82 kDa	TRUE	unknown	0	1	1	1	0	3	5	1	0	1	3	1	0	2	8	1
63	TRUE	Empty	Protein RCC2 OS=Mus musculus GN=Rcc2 PE=1 SV=1	sp|Q8BK67|RCC2_MOUSE	56 kDa		unknown	6	1	0	0	0	1	0	0	6	3	0	0	8	3	0	0
64	TRUE	Empty	Matrin-3 OS=Mus musculus GN=Matr3 PE=1 SV=1	sp|Q8K310|MATR3_MOUSE	95 kDa		unknown	0	0	0	6	1	0	0	1	0	0	1	6	0	1	2	7
65	TRUE	Empty	ATP-dependent RNA helicase DDX50 OS=Mus musculus GN=Ddx50 PE=2 SV=1	sp|Q99MJ9|DDX50_MOUSE	82 kDa		unknown	0	1	4	4	0	0	1	0	0	0	2	5	0	1	7	3
66	TRUE	Empty	Nuclear cap-binding protein subunit 1 OS=Mus musculus GN=Ncbp1 PE=1 SV=2	sp|Q3UYV9|NCBP1_MOUSE	92 kDa		unknown	0	0	6	2	0	0	2	0	0	0	3	2	0	0	9	3
67	TRUE	Empty	Structural maintenance of chromosomes protein 1A OS=Mus musculus GN=Smc1a PE=1 SV=4	sp|Q9CU62|SMC1A_MOUSE	143 kDa		unknown	0	1	0	11	0	0	0	6	0	3	0	3	0	0	0	2
68	TRUE	Empty	NF-kappa-B-repressing factor OS=Mus musculus GN=Nkrf PE=2 SV=3	sp|Q8BY02|NKRF_MOUSE	78 kDa		unknown	0	0	0	2	0	1	0	0	0	0	0	3	0	1	11	6
69	TRUE	Empty	Isoform E2 of Drebrin OS=Mus musculus GN=Dbn1	sp|Q9QXS6-3|DREB_MOUSE (+1)	72 kDa		unknown	0	0	0	2	0	0	8	0	0	1	0	6	0	0	9	0
70	TRUE	Empty	Isoform 2 of Kinesin-like protein KIF7 OS=Mus musculus GN=Kif7	sp|B7ZNG0-2|KIF7_MOUSE (+3)	151 kDa		unknown	0	1	0	10	0	0	0	7	0	0	0	3	0	0	0	6
71	TRUE	Empty	Protein transport protein Sec23A OS=Mus musculus GN=Sec23a PE=1 SV=2	sp|Q01405|SC23A_MOUSE (+1)	86 kDa		unknown	0	0	4	0	1	0	6	0	0	1	5	1	0	0	6	0
72	TRUE	Empty	T-complex protein 1 subunit theta OS=Mus musculus GN=Cct8 PE=1 SV=3	sp|P42932|TCPQ_MOUSE (+1)	60 kDa		unknown	6	0	1	0	7	0	0	0	7	0	0	0	5	0	0	0
73	TRUE	Empty	SWI/SNF-related matrix-associated actin-dependent regulator of chromatin subfamily A member 5 OS=Mus musculus GN=Smarca5 PE=1 SV=1	sp|Q91ZW3|SMCA5_MOUSE	122 kDa	TRUE	unknown	0	1	0	3	0	0	0	1	0	0	0	8	0	0	2	8
74	TRUE	Empty	Myosin phosphatase Rho-interacting protein OS=Mus musculus GN=Mprip PE=2 SV=1	tr|Q5SWZ5|Q5SWZ5_MOUSE	257 kDa		unknown	0	0	0	2	0	0	0	8	0	0	0	3	0	0	0	8
75	TRUE	Empty	T-complex protein 1 subunit gamma OS=Mus musculus GN=Cct3 PE=1 SV=1	sp|P80318|TCPG_MOUSE	61 kDa		unknown	6	1	0	0	0	7	0	0	2	0	0	0	3	1	0	0
76	TRUE	Empty	Trinucleotide repeat-containing gene 6B protein OS=Mus musculus GN=Tnrc6b PE=2 SV=2	sp|Q8BKI2|TNR6B_MOUSE	192 kDa		unknown	0	0	0	6	0	0	0	5	0	0	0	7	0	0	1	1
77	TRUE	Empty	60 kDa chaperonin OS=Escherichia coli (strain K12) GN=groL PE=1 SV=2	CH60_ECOLI	57 kDa		unknown	1	3	3	6	0	0	1	1	0	2	1	2	0	0	0	0
78	TRUE	Empty	Ubiquitin-conjugating enzyme E2 O OS=Mus musculus GN=Ube2o PE=1 SV=3	sp|Q6ZPJ3|UBE2O_MOUSE	141 kDa		unknown	0	1	2	8	0	0	0	0	0	1	0	3	0	1	1	1
79	TRUE	Empty	Dihydropyrimidinase-related protein 2 OS=Mus musculus GN=Dpysl2 PE=1 SV=2	sp|O08553|DPYL2_MOUSE	62 kDa	TRUE	unknown	1	3	0	0	0	7	0	0	2	3	0	0	0	3	0	0
80	TRUE	Empty	Vimentin OS=Mus musculus GN=Vim PE=1 SV=3	sp|P20152|VIME_MOUSE	54 kDa	TRUE	unknown	2	0	0	1	13	0	0	0	0	0	0	0	0	1	0	2
81	TRUE	Empty	Isoform 2 of T-complex protein 1 subunit alpha OS=Mus musculus GN=Tcp1	sp|P11983-2|TCPA_MOUSE (+1)	55 kDa		unknown	3	0	0	0	1	2	0	1	5	0	0	0	5	0	0	0
82	TRUE	Empty	LIM and calponin homology domains-containing protein 1 OS=Mus musculus GN=Limch1 PE=1 SV=2	sp|Q3UH68|LIMC1_MOUSE (+2)	118 kDa		unknown	0	0	0	1	0	0	0	6	0	0	0	5	0	1	0	5
83	TRUE	Empty	RNA-binding protein 14 OS=Mus musculus GN=Rbm14 PE=1 SV=1	sp|Q8C2Q3|RBM14_MOUSE	69 kDa		unknown	0	2	0	0	0	6	0	0	0	3	0	0	0	7	0	0
84	TRUE	Empty	Far upstream element-binding protein 2 OS=Mus musculus GN=Khsrp PE=1 SV=2	sp|Q3U0V1|FUBP2_MOUSE	77 kDa	TRUE	unknown	0	0	5	0	0	0	3	0	0	0	3	0	0	0	2	0
85	TRUE	Empty	Insulin-like growth factor 2 mRNA-binding protein 1 OS=Mus musculus GN=Igf2bp1 PE=1 SV=1	sp|O88477|IF2B1_MOUSE	63 kDa		unknown	0	5	0	0	0	1	0	0	0	7	0	0	0	5	0	0
86	TRUE	Empty	Zinc finger protein 768 OS=Mus musculus GN=Znf768 PE=2 SV=1	sp|Q8R0T2|ZN768_MOUSE	63 kDa		unknown	0	5	0	1	0	0	0	0	0	4	0	1	0	6	0	0
87	TRUE	Empty	Heat shock 70 kDa protein 5 OS=Arabidopsis thaliana GN=HSP70-5 PE=2 SV=1	HSP7E_ARATH	71 kDa	TRUE	unknown	0	12	0	0	0	7	0	0	0	18	0	0	0	20	0	0
88	TRUE	Empty	Isoform 2 of ATP-dependent RNA helicase A OS=Mus musculus GN=Dhx9	sp|O70133-2|DHX9_MOUSE (+2)	150 kDa		unknown	0	0	0	3	0	0	0	0	0	0	0	3	0	2	0	6
89	TRUE	Empty	ATP synthase subunit alpha, mitochondrial OS=Mus musculus GN=Atp5a1 PE=1 SV=1	sp|Q03265|ATPA_MOUSE	60 kDa		unknown	5	1	0	0	7	0	0	0	0	0	0	0	1	0	0	0
90	TRUE	Empty	Ubiquitin-like modifier-activating enzyme 6 OS=Mus musculus GN=Uba6 PE=1 SV=1	sp|Q8C7R4|UBA6_MOUSE (+1)	118 kDa		unknown	0	1	1	11	0	0	0	0	0	0	0	0	0	1	0	0
91	TRUE	Empty	Isoform 2 of ATPase WRNIP1 OS=Mus musculus GN=Wrnip1	sp|Q91XU0-2|WRIP1_MOUSE (+1)	61 kDa		unknown	0	0	6	1	0	0	0	0	0	0	3	0	0	0	0	0
92	TRUE	Empty	Isoform 2 of Plasminogen activator inhibitor 1 RNA-binding protein OS=Mus musculus GN=Serbp1	sp|Q9CY58-2|PAIRB_MOUSE (+2)	43 kDa		unknown	0	0	0	1	6	0	0	0	0	0	0	0	0	1	0	1
END OF FILE

## Sheet: Sheet2
END OF FILE
