# Supplementary material for: Mouse Mammary Tumor Virus Signal Peptide Uses a Novel p97-Dependent and Derlin-Independent Retrotranslocation Mechanism To Escape Proteasomal Degradation
Source: mBio. 2017 Mar 28;8(2):e00328-17. doi: 10.1128/mBio.00328-17 (PMC5371415; doi:10.1128/mBio.00328-17)
Supplement: TABLE S3 [file mbo002173257st3.xlsx]

## Sheet: Sheet1
Screen(1:entire band. 2: individual bands)	#	Visible?	Starred?	Identified Proteins (160/161)	Accession Number	Molecular Weight	Protein Grouping Ambiguity	Taxonomy	TAP-only	TAP-SP	TAP-SP-Ub	TAP-SP-UbΔGG
screen_1	1	TRUE	Empty	40S ribosomal protein S4, X isoform OS=Mus musculus GN=Rps4x PE=2 SV=2	RS4X	30 kDa		unknown	1	4	1	5
screen_1	2	TRUE	Empty	40S ribosomal protein S8 OS=Mus musculus GN=Rps8 PE=1 SV=2	RS8	24 kDa		unknown	1	9	5	7
screen_1	3	TRUE	Empty	40S ribosomal protein S9 OS=Mus musculus GN=Rps9 PE=1 SV=3	RS9	23 kDa		unknown	1	5	3	5
screen_1	4	TRUE	Empty	5'-3' exoribonuclease 2 OS=Mus musculus GN=Xrn2 PE=1 SV=1	XRN2	?		unknown	1	8	5	5
screen_2	1	TRUE	Empty	5'-3' exoribonuclease 2 OS=Mus musculus GN=Xrn2 PE=1 SV=1	XRN2	109 kDa		unknown	1	11	8	8
screen_2	2	TRUE	Empty	60 kDa chaperonin OS=Escherichia coli (strain K12) GN=groL PE=1 SV=2	CH60	57 kDa		unknown	2	0	13	5
screen_1	5	TRUE	Empty	60 kDa heat shock protein, mitochondrial OS=Mus musculus GN=Hspd1 PE=1 SV=1	CH60	?		unknown	15	19	8	21
screen_2	3	TRUE	Empty	60 kDa heat shock protein, mitochondrial OS=Mus musculus GN=Hspd1 PE=1 SV=1	CH60	61 kDa	TRUE	unknown	15	7	7	9
screen_1	6	TRUE	Empty	60S acidic ribosomal protein P0 OS=Mus musculus GN=Rplp0 PE=1 SV=3	RLA0	34 kDa		unknown	3	3	5	4
screen_1	7	TRUE	Empty	60S ribosomal protein L3 OS=Mus musculus GN=Rpl3 PE=1 SV=3	RL3	46 kDa		unknown	5	28	17	17
screen_1	8	TRUE	Empty	60S ribosomal protein L4 OS=Mus musculus GN=Rpl4 PE=1 SV=3	RL4	47 kDa		unknown	4	43	33	40
screen_2	4	TRUE	Empty	60S ribosomal protein L4 OS=Mus musculus GN=Rpl4 PE=1 SV=3	RL4	47 kDa		unknown	0	39	39	39
screen_1	9	TRUE	Empty	60S ribosomal protein L6 OS=Mus musculus GN=Gm5428 PE=3 SV=1	E9PUX4	34 kDa		unknown	4	4	7	9
screen_2	5	TRUE	Empty	60S ribosomal protein L6 OS=Mus musculus GN=Gm5428 PE=3 SV=1	E9PUX4	34 kDa		unknown	0	28	19	27
screen_1	10	TRUE	Empty	78 kDa glucose-regulated protein OS=Mus musculus GN=Hspa5 PE=1 SV=3	GRP78	72 kDa	TRUE	unknown	33	20	22	16
screen_2	6	TRUE	Empty	78 kDa glucose-regulated protein OS=Mus musculus GN=Hspa5 PE=1 SV=3	GRP78	72 kDa	TRUE	unknown	24	10	13	10
screen_2	7	TRUE	Empty	Actin, cytoplasmic 1 OS=Mus musculus GN=Actb PE=1 SV=1	ACTB	42 kDa	TRUE	unknown	26	16	2	7
screen_1	11	TRUE	Empty	ATP synthase subunit alpha, mitochondrial OS=Mus musculus GN=Atp5a1 PE=1 SV=1	ATPA	60 kDa		unknown	11	6	7	12
screen_2	8	TRUE	Empty	ATP synthase subunit alpha, mitochondrial OS=Mus musculus GN=Atp5a1 PE=1 SV=1	ATPA	60 kDa		unknown	7	1	6	0
screen_1	12	TRUE	Empty	ATPase WRNIP1 OS=Mus musculus GN=Wrnip1 PE=1 SV=2	WRIP1	?		unknown	1	0	7	4
screen_1	13	TRUE	Empty	ATP-citrate synthase OS=Mus musculus GN=Acly PE=1 SV=1	ACLY	120 kDa		unknown	6	3	3	3
screen_1	14	TRUE	Empty	ATP-dependent RNA helicase A OS=Mus musculus GN=Dhx9 PE=2 SV=1	E9QNN1	150 kDa		unknown	4	15	7	11
screen_1	15	TRUE	Empty	ATP-dependent RNA helicase DDX1 OS=Mus musculus GN=Ddx1 PE=1 SV=1	DDX1	83 kDa		unknown	11	20	16	17
screen_2	9	TRUE	Empty	ATP-dependent RNA helicase DDX1 OS=Mus musculus GN=Ddx1 PE=1 SV=1	DDX1	83 kDa		unknown	8	30	20	16
screen_1	16	TRUE	Empty	ATP-dependent RNA helicase DDX18 OS=Mus musculus GN=Ddx18 PE=2 SV=1	DDX18	74 kDa		unknown	1	7	4	7
screen_1	17	TRUE	Empty	ATP-dependent RNA helicase DDX3X OS=Mus musculus GN=Ddx3x PE=1 SV=3	DDX3X	73 kDa	TRUE	unknown	42	37	43	44
screen_1	18	TRUE	Empty	ATP-dependent RNA helicase DDX50 OS=Mus musculus GN=Ddx50 PE=2 SV=1	DDX50	82 kDa	TRUE	unknown	3	17	10	15
screen_2	10	TRUE	Empty	ATP-dependent RNA helicase DDX50 OS=Mus musculus GN=Ddx50 PE=2 SV=1	DDX50	82 kDa		unknown	1	11	9	7
screen_1	19	TRUE	Empty	Blood vessel epicardial substance OS=Mus musculus GN=Pop1 PE=2 SV=1	Q8K205	117 kDa	TRUE	unknown	0	6	6	8
screen_1	20	TRUE	Empty	Calcium-binding mitochondrial carrier protein Aralar2 OS=Mus musculus GN=Slc25a13 PE=1 SV=1	CMC2	74 kDa		unknown	6	4	4	3
screen_1	21	TRUE	Empty	Cold shock domain-containing protein E1 OS=Mus musculus GN=Csde1 PE=2 SV=1	CSDE1	89 kDa	TRUE	unknown	2	6	3	3
screen_1	22	TRUE	Empty	DEAD (Asp-Glu-Ala-Asp) box polypeptide 17, isoform CRA_a OS=Mus musculus GN=Ddx17 PE=2 SV=1	Q3U741	73 kDa	TRUE	unknown	21	22	15	23
screen_2	11	TRUE	Empty	DEAD (Asp-Glu-Ala-Asp) box polypeptide 17, isoform CRA_a OS=Mus musculus GN=Ddx17 PE=2 SV=1	Q3U741	73 kDa	TRUE	unknown	24	26	25	20
screen_1	23	TRUE	Empty	Dedicator of cytokinesis protein 7 OS=Mus musculus GN=Dock7 PE=2 SV=1	A2A9M5	241 kDa	TRUE	unknown	7	1	1	2
screen_1	24	TRUE	Empty	Desmoplakin OS=Mus musculus GN=Dsp PE=1 SV=1	DESP	333 kDa	TRUE	unknown	16	12	3	9
screen_2	12	TRUE	Empty	Dihydropyrimidinase-related protein 2 OS=Mus musculus GN=Dpysl2 PE=1 SV=2	DPYL2	62 kDa	TRUE	unknown	7	3	4	5
screen_1	25	TRUE	Empty	DNA damage-binding protein 1 OS=Mus musculus GN=Ddb1 PE=1 SV=2	DDB1	127 kDa		unknown	1	3	5	1
screen_1	26	TRUE	Empty	DNA topoisomerase 2-beta OS=Mus musculus GN=Top2b PE=1 SV=2	TOP2B	182 kDa	TRUE	unknown	0	1	2	5
screen_1	27	TRUE	Empty	Double-stranded RNA-binding protein Staufen homolog 1 OS=Mus musculus GN=Stau1 PE=2 SV=1	Q9DBE7	54 kDa	TRUE	unknown	0	8	5	8
screen_1	28	TRUE	Empty	Drebrin OS=Mus musculus GN=Dbn1 PE=1 SV=4	DREB	?		unknown	16	3	12	14
screen_1	29	TRUE	Empty	E3 ubiquitin-protein ligase HUWE1 OS=Mus musculus GN=Huwe1 PE=2 SV=1	A2AFQ0	483 kDa		unknown	0	0	8	1
screen_1	30	TRUE	Empty	E3 ubiquitin-protein ligase UBR5 OS=Mus musculus GN=Ubr5 PE=2 SV=1	E9Q2H1	309 kDa		unknown	0	0	7	1
screen_1	31	TRUE	Empty	Elongation factor 1-alpha 1 OS=Mus musculus GN=Eef1a1 PE=1 SV=3	EF1A1	50 kDa		unknown	3	5	6	10
screen_1	32	TRUE	Empty	Elongation factor 2 OS=Mus musculus GN=Eef2 PE=1 SV=2	EF2	95 kDa		unknown	17	14	11	21
screen_2	13	TRUE	Empty	Elongation factor 2 OS=Mus musculus GN=Eef2 PE=1 SV=2	EF2	95 kDa	TRUE	unknown	18	26	23	14
screen_1	33	TRUE	Empty	Elongation factor Tu OS=Mus musculus GN=Gm9755 PE=3 SV=1	D3YVN7	50 kDa		unknown	0	0	4	5
screen_1	34	TRUE	Empty	Endoplasmin OS=Mus musculus GN=Hsp90b1 PE=1 SV=2	ENPL	92 kDa	TRUE	unknown	8	3	6	5
screen_1	35	TRUE	Empty	Eukaryotic initiation factor 4A-I OS=Mus musculus GN=Eif4a1 PE=1 SV=1	IF4A1	46 kDa	TRUE	unknown	0	0	7	5
screen_1	36	TRUE	Empty	Far upstream element-binding protein 2 OS=Mus musculus GN=Khsrp PE=1 SV=2	FUBP2	77 kDa		unknown	6	4	2	5
screen_2	14	TRUE	Empty	Far upstream element-binding protein 2 OS=Mus musculus GN=Khsrp PE=1 SV=2	FUBP2	77 kDa	TRUE	unknown	3	2	5	3
screen_1	37	TRUE	Empty	Fatty acid synthase OS=Mus musculus GN=Fasn PE=1 SV=2	FAS	272 kDa		unknown	9	3	2	2
screen_1	38	TRUE	Empty	Filamin, alpha OS=Mus musculus GN=Flna PE=4 SV=1	B7FAU9	280 kDa	TRUE	unknown	5	0	0	2
screen_1	39	TRUE	Empty	Fragile X mental retardation syndrome-related protein 1 OS=Mus musculus GN=Fxr1 PE=1 SV=2	FXR1	?	TRUE	unknown	2	13	7	14
screen_1	40	TRUE	Empty	General transcription factor II-I OS=Mus musculus GN=Gtf2i PE=2 SV=1	G3UYD0	103 kDa		unknown	6	1	3	6
screen_1	41	TRUE	Empty	Glutamate-rich WD repeat-containing protein 1 OS=Mus musculus GN=Grwd1 PE=2 SV=2	GRWD1	49 kDa		unknown	0	8	7	9
screen_1	42	TRUE	Empty	G-rich sequence factor 1 OS=Mus musculus GN=Grsf1 PE=1 SV=2	GRSF1	53 kDa		unknown	0	0	1	10
screen_1	43	TRUE	Empty	H/ACA ribonucleoprotein complex subunit 4 OS=Mus musculus GN=Dkc1 PE=1 SV=4	DKC1	57 kDa		unknown	0	10	2	4
screen_1	44	TRUE	Empty	Heat shock 70 kDa protein 1A OS=Mus musculus GN=Hspa1a PE=1 SV=2	HS71A	70 kDa	TRUE	unknown	30	29	28	26
screen_2	15	TRUE	Empty	Heat shock 70 kDa protein 1B OS=Mus musculus GN=Hspa1b PE=1 SV=3	HS71B	70 kDa	TRUE	unknown	15	12	20	10
screen_2	16	TRUE	Empty	Heat shock 70 kDa protein 5 OS=Arabidopsis thaliana GN=HSP70-5 PE=2 SV=1	HSP7E	71 kDa	TRUE	unknown	7	20	12	18
screen_1	45	TRUE	Empty	Heat shock cognate 71 kDa protein OS=Mus musculus GN=Hspa8 PE=1 SV=1	HSP7C	71 kDa	TRUE	unknown	32	26	25	25
screen_2	17	TRUE	Empty	Heat shock cognate 71 kDa protein OS=Mus musculus GN=Hspa8 PE=1 SV=1	HSP7C	71 kDa	TRUE	unknown	23	14	20	16
screen_1	46	TRUE	Empty	Heat shock protein HSP 90-alpha OS=Mus musculus GN=Hsp90aa1 PE=1 SV=4	HS90A	85 kDa	TRUE	unknown	15	6	9	5
screen_1	47	TRUE	Empty	Heat shock protein HSP 90-beta OS=Mus musculus GN=Hsp90ab1 PE=1 SV=3	HS90B	83 kDa	TRUE	unknown	17	10	13	11
screen_2	18	TRUE	Empty	Heat shock protein HSP 90-beta OS=Mus musculus GN=Hsp90ab1 PE=1 SV=3	HS90B	83 kDa	TRUE	unknown	22	19	25	31
screen_1	48	TRUE	Empty	Heterogeneous nuclear ribonucleoprotein F OS=Mus musculus GN=Hnrnpf PE=1 SV=3	HNRPF	?	TRUE	unknown	0	8	16	19
screen_1	49	TRUE	Empty	Heterogeneous nuclear ribonucleoprotein H OS=Mus musculus GN=Hnrnph1 PE=1 SV=3	HNRH1	49 kDa	TRUE	unknown	4	22	23	19
screen_1	50	TRUE	Empty	Heterogeneous nuclear ribonucleoprotein K OS=Mus musculus GN=Hnrnpk PE=1 SV=1	HNRPK	?		unknown	16	16	10	17
screen_1	51	TRUE	Empty	Heterogeneous nuclear ribonucleoprotein L (Fragment) OS=Mus musculus GN=Hnrnpl PE=4 SV=1	G5E924	67 kDa		unknown	4	8	2	11
screen_1	52	TRUE	Empty	Heterogeneous nuclear ribonucleoprotein M OS=Mus musculus GN=Hnrnpm PE=1 SV=3	HNRPM	?		unknown	15	18	12	22
screen_1	53	TRUE	Empty	Heterogeneous nuclear ribonucleoprotein Q OS=Mus musculus GN=Syncrip PE=1 SV=2	HNRPQ	?	TRUE	unknown	6	24	12	14
screen_1	54	TRUE	Empty	Heterogeneous nuclear ribonucleoprotein R OS=Mus musculus GN=Hnrnpr PE=2 SV=1	Q8VHM5	71 kDa	TRUE	unknown	2	11	9	11
screen_2	19	TRUE	Empty	Heterogeneous nuclear ribonucleoprotein R OS=Mus musculus GN=Hnrnpr PE=2 SV=1	Q8VHM5	71 kDa	TRUE	unknown	3	25	19	16
screen_2	20	TRUE	Empty	Heterogeneous nuclear ribonucleoprotein U OS=Mus musculus GN=Hnrnpu PE=1 SV=1	HNRPU	88 kDa	TRUE	unknown	2	20	8	12
screen_1	55	TRUE	Empty	Heterogeneous nuclear ribonucleoprotein U OS=Mus musculus GN=Hnrnpu PE=4 SV=1	G3XA10	87 kDa	TRUE	unknown	4	28	12	15
screen_1	56	TRUE	Empty	Heterogeneous nuclear ribonucleoprotein U-like protein 1 OS=Mus musculus GN=Hnrnpul1 PE=1 SV=1	HNRL1	?	TRUE	unknown	0	17	12	13
screen_2	21	TRUE	Empty	Heterogeneous nuclear ribonucleoprotein U-like protein 1 OS=Mus musculus GN=Hnrnpul1 PE=1 SV=1	HNRL1	96 kDa	TRUE	unknown	1	34	12	13
screen_1	57	TRUE	Empty	Histone H1.2 OS=Mus musculus GN=Hist1h1c PE=1 SV=2	H12	21 kDa	TRUE	unknown	3	7	5	4
screen_1	58	TRUE	Empty	Importin-7 OS=Mus musculus GN=Ipo7 PE=1 SV=2	IPO7	119 kDa		unknown	0	0	5	1
screen_1	59	TRUE	Empty	Inosine-5'-monophosphate dehydrogenase 2 OS=Mus musculus GN=Impdh2 PE=1 SV=2	IMDH2	56 kDa	TRUE	unknown	8	4	5	5
screen_1	60	TRUE	Empty	Insulin-like growth factor 2 mRNA-binding protein 1 OS=Mus musculus GN=Igf2bp1 PE=1 SV=1	IF2B1	63 kDa	TRUE	unknown	3	17	12	15
screen_2	22	TRUE	Empty	Insulin-like growth factor 2 mRNA-binding protein 1 OS=Mus musculus GN=Igf2bp1 PE=1 SV=1	IF2B1	63 kDa		unknown	1	5	5	7
screen_1	61	TRUE	Empty	Insulin-like growth factor 2 mRNA-binding protein 3 OS=Mus musculus GN=Igf2bp3 PE=1 SV=1	IF2B3	64 kDa	TRUE	unknown	2	16	11	15
screen_2	23	TRUE	Empty	Insulin-like growth factor 2 mRNA-binding protein 3 OS=Mus musculus GN=Igf2bp3 PE=1 SV=1	IF2B3	64 kDa	TRUE	unknown	0	18	9	14
screen_1	62	TRUE	Empty	Interleukin enhancer-binding factor 3 OS=Mus musculus GN=Ilf3 PE=1 SV=2	ILF3	?	TRUE	unknown	4	19	10	13
screen_2	24	TRUE	Empty	Isoform 2 of ATPase WRNIP1 OS=Mus musculus GN=Wrnip1	WRIP1	61 kDa		unknown	0	0	7	3
screen_2	25	TRUE	Empty	Isoform 2 of ATP-dependent RNA helicase A OS=Mus musculus GN=Dhx9	DHX9	150 kDa		unknown	0	8	3	3
screen_1	63	TRUE	Empty	Isoform 2 of BRCA1-associated protein OS=Mus musculus GN=Brap	BRAP	?		unknown	0	0	7	0
screen_2	26	TRUE	Empty	Isoform 2 of Gelsolin OS=Mus musculus GN=Gsn	GELS	81 kDa		unknown	8	11	7	6
screen_2	27	TRUE	Empty	Isoform 2 of Heterogeneous nuclear ribonucleoprotein K OS=Mus musculus GN=Hnrnpk	HNRPK	51 kDa	TRUE	unknown	29	35	34	35
screen_2	28	TRUE	Empty	Isoform 2 of Heterogeneous nuclear ribonucleoprotein M OS=Mus musculus GN=Hnrnpm	HNRPM	74 kDa		unknown	22	40	53	38
screen_2	29	TRUE	Empty	Isoform 2 of Heterogeneous nuclear ribonucleoprotein Q OS=Mus musculus GN=Syncrip	HNRPQ	63 kDa	TRUE	unknown	3	27	20	18
screen_2	30	TRUE	Empty	Isoform 2 of Interleukin enhancer-binding factor 3 OS=Mus musculus GN=Ilf3	ILF3	78 kDa	TRUE	unknown	3	31	20	24
screen_2	31	TRUE	Empty	Isoform 2 of Keratin, type I cytoskeletal 10 OS=Mus musculus GN=Krt10	K1C10	57 kDa	TRUE	unknown	23	14	14	20
screen_2	32	TRUE	Empty	Isoform 2 of Kinesin-like protein KIF7 OS=Mus musculus GN=Kif7	KIF7	151 kDa		unknown	7	6	11	3
screen_2	33	TRUE	Empty	Isoform 2 of Plasminogen activator inhibitor 1 RNA-binding protein OS=Mus musculus GN=Serbp1	PAIRB	43 kDa		unknown	6	2	1	0
screen_2	34	TRUE	Empty	Isoform 2 of Poly(U)-binding-splicing factor PUF60 OS=Mus musculus GN=Puf60	PUF60	59 kDa		unknown	0	15	9	10
screen_2	35	TRUE	Empty	Isoform 2 of T-complex protein 1 subunit alpha OS=Mus musculus GN=Tcp1	TCPA	55 kDa		unknown	4	5	3	5
screen_2	36	TRUE	Empty	Isoform 3 of Putative ATP-dependent RNA helicase DHX30 OS=Mus musculus GN=Dhx30	DHX30	136 kDa		unknown	1	27	20	15
screen_1	64	TRUE	Empty	Isoform 3 of Unconventional myosin-Ic OS=Mus musculus GN=Myo1c	MYO1C	?	TRUE	unknown	16	0	10	7
screen_2	37	TRUE	Empty	Isoform 4 of Putative RNA-binding protein Luc7-like 2 OS=Mus musculus GN=Luc7l2	LC7L2	45 kDa		unknown	1	13	13	12
screen_2	38	TRUE	Empty	Isoform 4 of Unconventional myosin-Ic OS=Mus musculus GN=Myo1c	MYO1C	111 kDa	TRUE	unknown	19	20	3	15
screen_2	39	TRUE	Empty	Isoform B of Fragile X mental retardation syndrome-related protein 1 OS=Mus musculus GN=Fxr1	FXR1	76 kDa	TRUE	unknown	1	17	8	11
screen_2	40	TRUE	Empty	Isoform E2 of Drebrin OS=Mus musculus GN=Dbn1	DREB	72 kDa		unknown	8	9	2	7
screen_1	65	TRUE	Empty	Junction plakoglobin OS=Mus musculus GN=Jup PE=1 SV=3	PLAK	82 kDa	TRUE	unknown	8	3	0	0
screen_2	41	TRUE	Empty	Junction plakoglobin OS=Mus musculus GN=Jup PE=1 SV=3	PLAK	82 kDa	TRUE	unknown	9	11	3	5
screen_1	66	TRUE	Empty	Keratin, type I cytoskeletal 10 OS=Mus musculus GN=Krt10 PE=3 SV=1	A2A513	57 kDa	TRUE	unknown	6	13	9	8
screen_1	67	TRUE	Empty	Keratin, type I cytoskeletal 14 OS=Mus musculus GN=Krt14 PE=1 SV=2	K1C14	53 kDa	TRUE	unknown	6	10	7	5
screen_2	42	TRUE	Empty	Keratin, type I cytoskeletal 14 OS=Mus musculus GN=Krt14 PE=1 SV=2	K1C14	53 kDa	TRUE	unknown	12	7	7	7
screen_1	68	TRUE	Empty	Keratin, type I cytoskeletal 17 OS=Mus musculus GN=Krt17 PE=1 SV=3	K1C17	48 kDa	TRUE	unknown	6	11	11	6
screen_1	69	TRUE	Empty	Keratin, type II cytoskeletal 2 epidermal OS=Mus musculus GN=Krt2 PE=1 SV=1	K22E	71 kDa	TRUE	unknown	16	15	11	11
screen_2	43	TRUE	Empty	Keratin, type II cytoskeletal 2 epidermal OS=Mus musculus GN=Krt2 PE=1 SV=1	K22E	71 kDa	TRUE	unknown	23	14	12	21
screen_1	70	TRUE	Empty	Keratin, type II cytoskeletal 5 OS=Mus musculus GN=Krt5 PE=1 SV=1	K2C5	62 kDa	TRUE	unknown	21	28	20	17
screen_2	44	TRUE	Empty	Keratin, type II cytoskeletal 5 OS=Mus musculus GN=Krt5 PE=1 SV=1	K2C5	62 kDa	TRUE	unknown	26	15	17	23
screen_1	71	TRUE	Empty	Kinesin-1 heavy chain OS=Mus musculus GN=Kif5b PE=1 SV=3	KINH	110 kDa		unknown	6	4	2	2
screen_1	72	TRUE	Empty	Kinesin-like protein KIF7 OS=Mus musculus GN=Kif7 PE=3 SV=1	E9QMU1	152 kDa	TRUE	unknown	5	0	0	0
screen_1	73	TRUE	Empty	KRR1 small subunit processome component homolog OS=Mus musculus GN=Krr1 PE=2 SV=1	KRR1	44 kDa		unknown	0	9	6	4
screen_1	74	TRUE	Empty	La-related protein 1 OS=Mus musculus GN=Larp1 PE=1 SV=3	LARP1	?		unknown	1	15	11	15
screen_2	45	TRUE	Empty	La-related protein 1 OS=Mus musculus GN=Larp1 PE=1 SV=3	LARP1	121 kDa	TRUE	unknown	1	29	17	7
screen_1	75	TRUE	Empty	La-related protein 7 OS=Mus musculus GN=Larp7 PE=1 SV=2	LARP7	?		unknown	0	6	2	5
screen_2	46	TRUE	Empty	La-related protein 7 OS=Mus musculus GN=Larp7 PE=1 SV=2	LARP7	65 kDa		unknown	0	11	6	12
screen_1	76	TRUE	Empty	LIM and calponin homology domains-containing protein 1 OS=Mus musculus GN=Limch1 PE=1 SV=2	LIMC1	?		unknown	9	0	1	1
screen_2	47	TRUE	Empty	LIM and calponin homology domains-containing protein 1 OS=Mus musculus GN=Limch1 PE=1 SV=2	LIMC1	118 kDa		unknown	6	6	1	5
screen_1	77	TRUE	Empty	Luc7-like protein 3 OS=Mus musculus GN=Luc7l3 PE=1 SV=1	LC7L3	?		unknown	1	4	4	7
screen_1	78	TRUE	Empty	Matrin-3 OS=Mus musculus GN=Matr3 PE=1 SV=1	MATR3	95 kDa		unknown	11	12	7	15
screen_2	48	TRUE	Empty	Matrin-3 OS=Mus musculus GN=Matr3 PE=1 SV=1	MATR3	95 kDa		unknown	2	10	6	7
screen_1	79	TRUE	Empty	Myosin phosphatase Rho-interacting protein OS=Mus musculus GN=Mprip PE=2 SV=1	Q5SWZ5	257 kDa		unknown	17	0	2	2
screen_2	49	TRUE	Empty	Myosin phosphatase Rho-interacting protein OS=Mus musculus GN=Mprip PE=2 SV=1	Q5SWZ5	257 kDa		unknown	8	8	2	3
screen_1	80	TRUE	Empty	Myosin-10 OS=Mus musculus GN=Myh10 PE=1 SV=2	MYH10	229 kDa	TRUE	unknown	256	59	151	130
screen_2	50	TRUE	Empty	Myosin-10 OS=Mus musculus GN=Myh10 PE=1 SV=2	MYH10	229 kDa	TRUE	unknown	111	81	46	51
screen_1	81	TRUE	Empty	Myosin-14 OS=Mus musculus GN=Myh14 PE=1 SV=1	MYH14	?	TRUE	unknown	40	10	21	13
screen_1	82	TRUE	Empty	Myosin-9 OS=Mus musculus GN=Myh9 PE=1 SV=4	MYH9	226 kDa	TRUE	unknown	234	51	134	113
screen_2	51	TRUE	Empty	Myosin-9 OS=Mus musculus GN=Myh9 PE=1 SV=4	MYH9	226 kDa	TRUE	unknown	115	82	56	55
screen_1	83	TRUE	Empty	N-acetyltransferase 10 OS=Mus musculus GN=Nat10 PE=2 SV=1	NAT10	115 kDa	TRUE	unknown	0	5	3	4
screen_1	84	TRUE	Empty	NF-kappa-B-repressing factor OS=Mus musculus GN=Nkrf PE=2 SV=3	NKRF	78 kDa		unknown	0	8	4	4
screen_2	52	TRUE	Empty	NF-kappa-B-repressing factor OS=Mus musculus GN=Nkrf PE=2 SV=3	NKRF	78 kDa		unknown	1	18	2	3
screen_1	85	TRUE	Empty	Nuclear cap-binding protein subunit 1 OS=Mus musculus GN=Ncbp1 PE=1 SV=2	NCBP1	92 kDa		unknown	0	10	6	9
screen_2	53	TRUE	Empty	Nuclear cap-binding protein subunit 1 OS=Mus musculus GN=Ncbp1 PE=1 SV=2	NCBP1	92 kDa		unknown	2	12	8	5
screen_1	86	TRUE	Empty	Nuclear pore complex protein Nup155 OS=Mus musculus GN=Nup155 PE=1 SV=1	NU155	155 kDa		unknown	7	2	3	2
screen_1	87	TRUE	Empty	Nuclease-sensitive element-binding protein 1 OS=Mus musculus GN=Ybx1 PE=1 SV=3	YBOX1	36 kDa	TRUE	unknown	9	20	34	48
screen_2	54	TRUE	Empty	Nuclease-sensitive element-binding protein 1 OS=Mus musculus GN=Ybx1 PE=1 SV=3	YBOX1	36 kDa	TRUE	unknown	1	17	15	11
screen_1	88	TRUE	Empty	Nucleolar GTP-binding protein 1 OS=Mus musculus GN=Gtpbp4 PE=2 SV=3	NOG1	74 kDa		unknown	1	6	5	6
screen_1	89	TRUE	Empty	Nucleolar protein 10 OS=Mus musculus GN=Nol10 PE=2 SV=1	NOL10	80 kDa		unknown	0	6	1	3
screen_1	90	TRUE	Empty	Nucleolar protein 56 OS=Mus musculus GN=Nop56 PE=1 SV=2	NOP56	64 kDa		unknown	2	20	8	13
screen_2	55	TRUE	Empty	Nucleolar protein 56 OS=Mus musculus GN=Nop56 PE=1 SV=2	NOP56	64 kDa		unknown	0	13	7	11
screen_1	91	TRUE	Empty	Nucleolar protein 58 OS=Mus musculus GN=Nop58 PE=1 SV=1	NOP58	60 kDa		unknown	3	17	11	12
screen_1	92	TRUE	Empty	Nucleolar RNA helicase 2 OS=Mus musculus GN=Ddx21 PE=1 SV=3	DDX21	94 kDa	TRUE	unknown	2	27	21	25
screen_2	56	TRUE	Empty	Nucleolar RNA helicase 2 OS=Mus musculus GN=Ddx21 PE=1 SV=3	DDX21	94 kDa		unknown	0	19	6	7
screen_1	93	TRUE	Empty	Nucleolin OS=Mus musculus GN=Ncl PE=1 SV=2	NUCL	77 kDa		unknown	0	9	7	11
screen_1	94	TRUE	Empty	Nucleophosmin OS=Mus musculus GN=Npm1 PE=1 SV=1	NPM	33 kDa		unknown	0	15	11	9
screen_1	95	TRUE	Empty	Nucleosome assembly protein 1-like 1 OS=Mus musculus GN=Nap1l1 PE=2 SV=1	E9PW66	49 kDa	TRUE	unknown	1	4	14	3
screen_1	96	TRUE	Empty	Plasminogen activator inhibitor 1 RNA-binding protein OS=Mus musculus GN=Serbp1 PE=1 SV=2	PAIRB	?		unknown	3	5	4	7
screen_2	57	TRUE	Empty	Plastin-3 OS=Mus musculus GN=Pls3 PE=1 SV=3	PLST	71 kDa		unknown	11	8	6	7
screen_1	97	TRUE	Empty	Plastin-3 OS=Mus musculus GN=Pls3 PE=2 SV=1	B1AX58	72 kDa	TRUE	unknown	3	1	1	5
screen_1	98	TRUE	Empty	Poly(U)-binding-splicing factor PUF60 OS=Mus musculus GN=Puf60 PE=2 SV=2	PUF60	?		unknown	1	12	0	9
screen_1	99	TRUE	Empty	Polyadenylate-binding protein 1 OS=Mus musculus GN=Pabpc1 PE=1 SV=2	PABP1	71 kDa	TRUE	unknown	12	40	33	31
screen_2	58	TRUE	Empty	Polyadenylate-binding protein 1 OS=Mus musculus GN=Pabpc1 PE=1 SV=2	PABP1	71 kDa	TRUE	unknown	9	31	31	21
screen_1	100	TRUE	Empty	Polypyrimidine tract-binding protein 1 OS=Mus musculus GN=Ptbp1 PE=1 SV=2	PTBP1	56 kDa		unknown	8	12	7	14
screen_1	101	TRUE	Empty	Polyubiquitin-C (Fragment) OS=Mus musculus GN=Ubc PE=2 SV=1	E9Q5F6	23 kDa		unknown	10	9	18	10
screen_1	102	TRUE	Empty	pre-rRNA processing protein FTSJ3 OS=Mus musculus GN=Ftsj3 PE=1 SV=1	SPB1	96 kDa		unknown	0	5	6	7
screen_1	103	TRUE	Empty	Probable ATP-dependent RNA helicase DDX27 OS=Mus musculus GN=Ddx27 PE=1 SV=3	DDX27	?		unknown	0	6	4	3
screen_1	104	TRUE	Empty	Probable ATP-dependent RNA helicase DDX5 OS=Mus musculus GN=Ddx5 PE=1 SV=2	DDX5	69 kDa	TRUE	unknown	27	35	23	35
screen_2	59	TRUE	Empty	Probable ATP-dependent RNA helicase DDX5 OS=Mus musculus GN=Ddx5 PE=1 SV=2	DDX5	69 kDa	TRUE	unknown	36	35	31	28
screen_1	105	TRUE	Empty	Probable ATP-dependent RNA helicase YTHDC2 OS=Mus musculus GN=Ythdc2 PE=1 SV=1	YTDC2	161 kDa		unknown	0	20	7	12
screen_2	60	TRUE	Empty	Probable mediator of RNA polymerase II transcription subunit 37c OS=Arabidopsis thaliana GN=MED37D PE=1 SV=2	MD37D	71 kDa	TRUE	unknown	13	22	22	26
screen_2	61	TRUE	Empty	Protein FAM98A OS=Mus musculus GN=Fam98a PE=2 SV=1	FA98A	55 kDa	TRUE	unknown	6	10	11	12
screen_1	106	TRUE	Empty	Protein Gm10110 OS=Mus musculus GN=Gm10110 PE=4 SV=1	D3Z5M2	68 kDa	TRUE	unknown	6	29	23	27
screen_2	62	TRUE	Empty	Protein Gm10110 OS=Mus musculus GN=Gm10110 PE=4 SV=1	D3Z5M2	68 kDa	TRUE	unknown	6	17	22	18
screen_1	107	TRUE	Empty	Protein KRI1 homolog OS=Mus musculus GN=Kri1 PE=4 SV=2	F6WIU1	82 kDa		unknown	0	7	3	7
screen_1	108	TRUE	Empty	Protein RCC2 OS=Mus musculus GN=Rcc2 PE=1 SV=1	RCC2	56 kDa		unknown	2	5	2	3
screen_2	63	TRUE	Empty	Protein RCC2 OS=Mus musculus GN=Rcc2 PE=1 SV=1	RCC2	56 kDa		unknown	1	11	7	9
screen_1	109	TRUE	Empty	Protein RRP5 homolog OS=Mus musculus GN=Pdcd11 PE=2 SV=2	RRP5	208 kDa		unknown	0	11	1	3
screen_1	110	TRUE	Empty	Protein Sec24c OS=Mus musculus GN=Sec24c PE=4 SV=1	G3X972	119 kDa		unknown	9	4	3	3
screen_1	111	TRUE	Empty	Protein Sf3b2 OS=Mus musculus GN=Sf3b2 PE=2 SV=1	Q3UJB0	98 kDa		unknown	1	9	2	5
screen_2	64	TRUE	Empty	Protein Sf3b2 OS=Mus musculus GN=Sf3b2 PE=2 SV=1	Q3UJB0	98 kDa		unknown	0	17	6	7
screen_2	65	TRUE	Empty	Protein transport protein Sec23A OS=Mus musculus GN=Sec23a PE=1 SV=2	SC23A	86 kDa		unknown	7	6	4	7
screen_1	112	TRUE	Empty	Protein transport protein Sec23A OS=Mus musculus GN=Sec23a PE=2 SV=1	E9Q1S3	83 kDa	TRUE	unknown	12	5	5	8
screen_1	113	TRUE	Empty	Putative ATP-dependent RNA helicase DHX30 OS=Mus musculus GN=Dhx30 PE=2 SV=1	DHX30	?		unknown	7	35	23	28
screen_2	66	TRUE	Empty	Putative ATP-dependent RNA helicase Pl10 OS=Mus musculus GN=D1Pas1 PE=2 SV=1	DDX3L	73 kDa	TRUE	unknown	43	39	34	29
screen_1	114	TRUE	Empty	Putative pre-mRNA-splicing factor ATP-dependent RNA helicase DHX15 OS=Mus musculus GN=Dhx15 PE=1 SV=2	DHX15	91 kDa	TRUE	unknown	8	31	15	18
screen_2	67	TRUE	Empty	Putative pre-mRNA-splicing factor ATP-dependent RNA helicase DHX15 OS=Mus musculus GN=Dhx15 PE=1 SV=2	DHX15	91 kDa	TRUE	unknown	1	47	15	19
screen_1	115	TRUE	Empty	Putative ribosomal RNA methyltransferase NOP2 OS=Mus musculus GN=Nop2 PE=4 SV=1	E9QN31	87 kDa		unknown	0	4	5	5
screen_1	116	TRUE	Empty	Putative RNA-binding protein Luc7-like 2 OS=Mus musculus GN=Luc7l2 PE=1 SV=1	LC7L2	?	TRUE	unknown	4	17	8	14
screen_1	117	TRUE	Empty	Pyruvate kinase PKM OS=Mus musculus GN=Pkm PE=1 SV=4	KPYM	?		unknown	10	11	3	9
screen_2	68	TRUE	Empty	Pyruvate kinase PKM OS=Mus musculus GN=Pkm PE=1 SV=4	KPYM	58 kDa	TRUE	unknown	28	19	21	18
screen_1	118	TRUE	Empty	Regulator of nonsense transcripts 1 OS=Mus musculus GN=Upf1 PE=1 SV=2	RENT1	?		unknown	0	8	2	4
screen_2	69	TRUE	Empty	RNA-binding protein 14 OS=Mus musculus GN=Rbm14 PE=1 SV=1	RBM14	69 kDa		unknown	6	7	2	3
screen_1	119	TRUE	Empty	RNA-binding protein 28 OS=Mus musculus GN=Rbm28 PE=1 SV=4	RBM28	84 kDa		unknown	1	8	3	7
screen_1	120	TRUE	Empty	RNA-binding protein 39 OS=Mus musculus GN=Rbm39 PE=1 SV=2	RBM39	?		unknown	3	15	12	15
screen_1	121	TRUE	Empty	RNA-binding protein EWS OS=Mus musculus GN=Ewsr1 PE=1 SV=2	EWS	68 kDa		unknown	7	2	2	4
screen_1	122	TRUE	Empty	RNA-binding protein FUS OS=Mus musculus GN=Fus PE=2 SV=1	FUS	53 kDa	TRUE	unknown	9	6	4	8
screen_2	70	TRUE	Empty	RNA-binding protein FUS OS=Mus musculus GN=Fus PE=2 SV=1	FUS	53 kDa	TRUE	unknown	16	9	14	11
screen_1	123	TRUE	Empty	RRP12-like protein OS=Mus musculus GN=Rrp12 PE=1 SV=1	RRP12	143 kDa		unknown	0	8	2	7
screen_1	124	TRUE	Empty	RuvB-like 1 OS=Mus musculus GN=Ruvbl1 PE=1 SV=1	RUVB1	50 kDa		unknown	1	7	5	7
screen_1	125	TRUE	Empty	RuvB-like 2 OS=Mus musculus GN=Ruvbl2 PE=2 SV=3	RUVB2	51 kDa		unknown	0	3	6	6
screen_1	126	TRUE	Empty	Serine hydroxymethyltransferase (Fragment) OS=Mus musculus GN=Shmt1 PE=3 SV=1	G3UZ26	48 kDa	TRUE	unknown	1	5	4	5
screen_1	127	TRUE	Empty	Serine/threonine-protein phosphatase 2A 65 kDa regulatory subunit A alpha isoform OS=Mus musculus GN=Ppp2r1a PE=1 SV=3	2AAA	65 kDa		unknown	20	5	4	6
screen_1	128	TRUE	Empty	Spectrin alpha chain, non-erythrocytic 1 OS=Mus musculus GN=Sptan1 PE=1 SV=4	SPTN1	?		unknown	15	0	1	3
screen_1	129	TRUE	Empty	Spectrin beta chain, non-erythrocytic 1 OS=Mus musculus GN=Sptbn1 PE=1 SV=2	SPTB2	?	TRUE	unknown	10	0	1	1
screen_2	71	TRUE	Empty	Splicing factor 3B subunit 1 OS=Mus musculus GN=Sf3b1 PE=1 SV=1	SF3B1	146 kDa		unknown	0	26	15	11
screen_1	130	TRUE	Empty	Splicing factor 3B subunit 1 OS=Mus musculus GN=Sf3b1 PE=4 SV=1	G5E866	146 kDa		unknown	0	22	5	14
screen_1	131	TRUE	Empty	Splicing factor 3B subunit 3 OS=Mus musculus GN=Sf3b3 PE=2 SV=1	SF3B3	?		unknown	1	20	8	8
screen_1	132	TRUE	Empty	Splicing factor U2AF 65 kDa subunit OS=Mus musculus GN=U2af2 PE=1 SV=3	U2AF2	54 kDa		unknown	1	9	4	11
screen_1	133	TRUE	Empty	Splicing factor, proline- and glutamine-rich OS=Mus musculus GN=Sfpq PE=1 SV=1	SFPQ	75 kDa	TRUE	unknown	6	2	1	4
screen_2	72	TRUE	Empty	Splicing factor, proline- and glutamine-rich OS=Mus musculus GN=Sfpq PE=1 SV=1	SFPQ	75 kDa	TRUE	unknown	7	9	6	12
screen_1	134	TRUE	Empty	SRSF protein kinase 1 OS=Mus musculus GN=Srpk1 PE=1 SV=2	SRPK1	73 kDa	TRUE	unknown	0	8	4	8
screen_1	135	TRUE	Empty	Stress-70 protein, mitochondrial OS=Mus musculus GN=Hspa9 PE=1 SV=3	GRP75	73 kDa	TRUE	unknown	23	16	16	19
screen_2	73	TRUE	Empty	Stress-70 protein, mitochondrial OS=Mus musculus GN=Hspa9 PE=1 SV=3	GRP75	73 kDa		unknown	18	10	11	5
screen_2	74	TRUE	Empty	Structural maintenance of chromosomes protein 1A OS=Mus musculus GN=Smc1a PE=1 SV=4	SMC1A	143 kDa		unknown	6	2	12	6
screen_1	136	TRUE	Empty	Supervillin OS=Mus musculus GN=Svil PE=2 SV=1	E9Q983	199 kDa		unknown	8	0	3	0
screen_1	137	TRUE	Empty	SWI/SNF-related matrix-associated actin-dependent regulator of chromatin subfamily A member 5 OS=Mus musculus GN=Smarca5 PE=1 SV=1	SMCA5	122 kDa	TRUE	unknown	0	10	6	6
screen_2	75	TRUE	Empty	SWI/SNF-related matrix-associated actin-dependent regulator of chromatin subfamily A member 5 OS=Mus musculus GN=Smarca5 PE=1 SV=1	SMCA5	122 kDa	TRUE	unknown	1	10	4	8
screen_1	138	TRUE	Empty	T-complex protein 1 subunit beta OS=Mus musculus GN=Cct2 PE=1 SV=4	TCPB	57 kDa		unknown	3	5	2	6
screen_1	139	TRUE	Empty	T-complex protein 1 subunit delta OS=Mus musculus GN=Cct4 PE=1 SV=3	TCPD	58 kDa		unknown	8	1	4	1
screen_2	76	TRUE	Empty	T-complex protein 1 subunit epsilon OS=Mus musculus GN=Cct5 PE=1 SV=1	TCPE	60 kDa		unknown	14	7	9	8
screen_2	77	TRUE	Empty	T-complex protein 1 subunit gamma OS=Mus musculus GN=Cct3 PE=1 SV=1	TCPG	61 kDa		unknown	7	4	7	2
screen_1	140	TRUE	Empty	T-complex protein 1 subunit gamma OS=Mus musculus GN=Cct3 PE=2 SV=1	E9Q133	57 kDa		unknown	8	3	6	4
screen_2	78	TRUE	Empty	T-complex protein 1 subunit theta OS=Mus musculus GN=Cct8 PE=1 SV=3	TCPQ	60 kDa		unknown	7	5	7	7
screen_2	79	TRUE	Empty	Titin OS=Mus musculus GN=Ttn PE=1 SV=1	TITIN	3906 kDa		unknown	9	31	14	20
screen_2	80	TRUE	Empty	Titin OS=Mus musculus GN=Ttn PE=1 SV=1	TITIN	?	TRUE	unknown	10	34	24	15
screen_1	141	TRUE	Empty	Transcriptional repressor CTCF OS=Mus musculus GN=Ctcf PE=1 SV=2	CTCF	84 kDa		unknown	0	7	2	4
screen_1	142	TRUE	Empty	Transitional endoplasmic reticulum ATPase OS=Mus musculus GN=Vcp PE=1 SV=4	TERA	89 kDa		unknown	8	6	44	7
screen_2	81	TRUE	Empty	Transitional endoplasmic reticulum ATPase OS=Mus musculus GN=Vcp PE=1 SV=4	TERA	89 kDa	TRUE	unknown	7	5	36	5
screen_1	143	TRUE	Empty	Trinucleotide repeat-containing gene 6B protein OS=Mus musculus GN=Tnrc6b PE=2 SV=2	TNR6B	?		unknown	15	1	2	3
screen_2	82	TRUE	Empty	Trinucleotide repeat-containing gene 6B protein OS=Mus musculus GN=Tnrc6b PE=2 SV=2	TNR6B	192 kDa		unknown	5	2	6	7
screen_1	144	TRUE	Empty	tRNA-splicing ligase RtcB homolog OS=Mus musculus GN=Rtcb PE=2 SV=1	RTCB	55 kDa		unknown	17	28	20	24
screen_1	145	TRUE	Empty	Tubulin alpha-1C chain OS=Mus musculus GN=Tuba1c PE=1 SV=1	TBA1C	50 kDa	TRUE	unknown	9	17	22	26
screen_1	146	TRUE	Empty	Tubulin beta-4B chain OS=Mus musculus GN=Tubb4b PE=1 SV=1	TBB4B	50 kDa	TRUE	unknown	12	35	32	39
screen_1	147	TRUE	Empty	Tubulin beta-5 chain OS=Mus musculus GN=Tubb5 PE=1 SV=1	TBB5	50 kDa	TRUE	unknown	12	35	33	45
screen_1	148	TRUE	Empty	Tyrosine-protein kinase Lyn OS=Mus musculus GN=Lyn PE=1 SV=4	LYN	?	TRUE	unknown	9	5	5	5
screen_2	83	TRUE	Empty	Tyrosine-protein kinase Yes OS=Mus musculus GN=Yes1 PE=1 SV=3	YES	61 kDa	TRUE	unknown	12	9	9	15
screen_1	149	TRUE	Empty	U1 small nuclear ribonucleoprotein 70 kDa OS=Mus musculus GN=Snrnp70 PE=1 SV=2	RU17	?		unknown	0	13	5	5
screen_2	84	TRUE	Empty	Ubiquitin carboxyl-terminal hydrolase 5 OS=Mus musculus GN=Usp5 PE=1 SV=1	UBP5	96 kDa		unknown	4	1	41	0
screen_1	150	TRUE	Empty	Ubiquitin carboxyl-terminal hydrolase OS=Mus musculus GN=Usp5 PE=2 SV=1	Q3U4W8	93 kDa	TRUE	unknown	3	1	34	0
screen_1	151	TRUE	Empty	Ubiquitin-conjugating enzyme E2 O OS=Mus musculus GN=Ube2o PE=1 SV=3	UBE2O	141 kDa		unknown	0	1	20	1
screen_2	85	TRUE	Empty	Ubiquitin-conjugating enzyme E2 O OS=Mus musculus GN=Ube2o PE=1 SV=3	UBE2O	141 kDa		unknown	0	3	11	4
screen_1	152	TRUE	Empty	Ubiquitin-like modifier-activating enzyme 1 OS=Mus musculus GN=Uba1 PE=1 SV=1	UBA1	118 kDa	TRUE	unknown	9	4	40	6
screen_2	86	TRUE	Empty	Ubiquitin-like modifier-activating enzyme 1 OS=Mus musculus GN=Uba1 PE=1 SV=1	UBA1	118 kDa	TRUE	unknown	6	4	33	4
screen_1	153	TRUE	Empty	Ubiquitin-like modifier-activating enzyme 6 OS=Mus musculus GN=Uba6 PE=1 SV=1	UBA6	118 kDa		unknown	1	0	7	0
screen_2	87	TRUE	Empty	Ubiquitin-like modifier-activating enzyme 6 OS=Mus musculus GN=Uba6 PE=1 SV=1	UBA6	118 kDa		unknown	0	1	13	0
screen_1	154	TRUE	Empty	Unconventional myosin-Ib OS=Mus musculus GN=Myo1b PE=2 SV=1	E9Q580	126 kDa	TRUE	unknown	32	0	15	9
screen_2	88	TRUE	Empty	Unconventional myosin-Ib OS=Mus musculus GN=Myo1b PE=2 SV=1	E9Q580	126 kDa	TRUE	unknown	24	19	8	15
screen_1	155	TRUE	Empty	Unconventional myosin-Id OS=Mus musculus GN=Myo1d PE=1 SV=1	MYO1D	?	TRUE	unknown	30	0	13	9
screen_2	89	TRUE	Empty	Unconventional myosin-Id OS=Mus musculus GN=Myo1d PE=1 SV=1	MYO1D	116 kDa	TRUE	unknown	24	22	9	15
screen_1	156	TRUE	Empty	Unconventional myosin-Ie OS=Mus musculus GN=Myo1e PE=1 SV=1	MYO1E	127 kDa	TRUE	unknown	6	0	2	1
screen_1	157	TRUE	Empty	Unconventional myosin-Va OS=Mus musculus GN=Myo5a PE=2 SV=1	D3YZ62	212 kDa	TRUE	unknown	10	0	1	0
screen_1	158	TRUE	Empty	Unconventional myosin-VI OS=Mus musculus GN=Myo6 PE=2 SV=1	E9Q175	145 kDa	TRUE	unknown	40	1	18	14
screen_2	90	TRUE	Empty	Unconventional myosin-VI OS=Mus musculus GN=Myo6 PE=2 SV=1	E9PVU0	146 kDa		unknown	41	37	20	31
screen_1	159	TRUE	Empty	Vimentin OS=Mus musculus GN=Vim PE=1 SV=3	VIME	54 kDa	TRUE	unknown	25	2	4	12
screen_2	91	TRUE	Empty	Vimentin OS=Mus musculus GN=Vim PE=1 SV=3	VIME	54 kDa	TRUE	unknown	13	3	3	0
screen_1	160	TRUE	Empty	Zinc finger protein 768 OS=Mus musculus GN=Znf768 PE=2 SV=1	ZN768	63 kDa		unknown	0	5	4	4
screen_2	92	TRUE	Empty	Zinc finger protein 768 OS=Mus musculus GN=Znf768 PE=2 SV=1	ZN768	63 kDa		unknown	0	6	6	5
Yellow				Proteins identified in both screens
Blue				Proteins identified in both screens with TAP-SP-Ub specificity
Pink				Proteins identified in both screens with TAP-SP-Ub specificity AND ERAD-associated
